# Supplementary material for: Genome Sequencing of the Pyruvate-producing Strain Candida glabrata CCTCC M202019 and Genomic Comparison with Strain CBS138
Source: Sci Rep. 2016 Oct 7;6:34893. doi: 10.1038/srep34893 (PMC5054605; doi:10.1038/srep34893)
Supplement: Supplementary Dataset S1 [file srep34893-s2.xls]

## Sheet: Overeview annotation of M202019
Gene	Gene Ontology	EuKaryotic Orthologous Groups	Enzyme Classification number
CGRM202019g1.t1	GO:0009277, GO:0005199, GO:0005628, GO:0031505
CGRM202019g2.t1	GO:0000184, GO:0003729, GO:0005515, GO:0005634, GO:0005737, GO:0010494, GO:0034063, GO:0005886	KOG0118, KOG0148
CGRM202019g3.t1	GO:0004843, GO:0005737, GO:0005783, GO:0016579	KOG1330
CGRM202019g4.t1	GO:0005783
CGRM202019g5.t1	GO:0006783, GO:0071276, GO:0071585	KOG2906
CGRM202019g6.t1	GO:0000142, GO:0000917, GO:0005935, GO:0032153, GO:0051286	KOG3014
CGRM202019g7.t1	GO:0000973, GO:0005515, GO:0005643, GO:0006302, GO:0006406, GO:0006606, GO:0030466, GO:0031080, GO:0031081, GO:0031990, GO:0045893, GO:0045944, GO:0005634, GO:0005829, GO:0016973, GO:0031965	KOG3072
CGRM202019g8.t1	GO:0005515, GO:0005634, GO:0005737, GO:0006913, GO:0044376, GO:1990022	KOG3168
CGRM202019g9.t1	GO:0005783	KOG3249
CGRM202019g10.t1	GO:0000407, GO:0000422, GO:0005515, GO:0005768, GO:0016236, GO:0019898, GO:0032258, GO:0032266, GO:0034498, GO:0035091, GO:0042147, GO:0005829	KOG2273
CGRM202019g11.t1	GO:0030488	KOG0839
CGRM202019g12.t1	GO:0000176, GO:0000177, GO:0000467, GO:0005515, GO:0016075, GO:0071038, GO:0005840, GO:0005737, GO:0022008	KOG1612
CGRM202019g13.t1	GO:0044255, GO:0005515, GO:0005829
CGRM202019g14.t1	GO:0005515, GO:0005634, GO:0005675, GO:0005829, GO:0006360, GO:0006366, GO:0006370, GO:0008353, GO:0045944, GO:0070816, GO:0070985, GO:1900018, GO:1901921, GO:0004674, GO:0005737, GO:0007346, GO:0034243	KOG0594, KOG0659	2.7.11.23, 2.7.11.22
CGRM202019g15.t1	GO:0005759, GO:0031314, GO:0032979
CGRM202019g16.t1	GO:0004842, GO:0005737, GO:0005886, GO:0016567	KOG0800
CGRM202019g17.t1	GO:0002181, GO:0005737, GO:0008175, GO:0030488, GO:0005634, GO:0005829	KOG1098, KOG1099
CGRM202019g18.t1	GO:0003682, GO:0003688, GO:0005515, GO:0005656, GO:0006267, GO:0006270, GO:0006348, GO:0030466, GO:0031261, GO:0051568, GO:0032153, GO:0005634	KOG2928
CGRM202019g19.t1	GO:0004674, GO:0005515, GO:0006468, GO:0007015, GO:0030100, GO:0030479, GO:0005829	KOG1989
CGRM202019g20.t1	GO:0004843, GO:0043161, GO:0045721, GO:0005634, GO:0005654, GO:0016579, GO:0071276, GO:0071585, GO:0005829, GO:0009793	KOG0944
CGRM202019g21.t1	GO:0005515, GO:0007126
CGRM202019g22.t1	GO:0003849		2.5.1.54
CGRM202019g23.t1	GO:0005515, GO:0005758, GO:0005634, GO:0005829
CGRM202019g24.t1	GO:0000398, GO:0005515, GO:0046540, GO:0005634
CGRM202019g25.t1	GO:0005886
CGRM202019g26.t1		KOG4499
CGRM202019g27.t1	GO:0005829, GO:0005515, GO:0042802, GO:0045121, GO:0005622	KOG1054
CGRM202019g28.t1
CGRM202019g29.t1	GO:0000183, GO:0005730, GO:0033553, GO:0005654, GO:0000978, GO:0006363, GO:0043565	KOG1240
CGRM202019g30.t1
CGRM202019g31.t1	GO:0034599, GO:0005622, GO:0005634, GO:0005829	KOG1407
CGRM202019g32.t1	GO:0000164, GO:0005628, GO:0008599, GO:0030476
CGRM202019g33.t1	GO:0005829, GO:0004427, GO:0005515, GO:0030446	KOG1562	3.6.1.1
CGRM202019g34.t1	GO:0005634, GO:0005737, GO:0008301, GO:0043565, GO:0061393, GO:0007165, GO:0045944, GO:0000790, GO:0003677, GO:0006357, GO:0030447, GO:0031505, GO:0035690, GO:0044182, GO:2000220	KOG1650
CGRM202019g35.t1	GO:0005783, GO:0046513, GO:0050291, GO:0030173, GO:0030176		3.5.1.-
CGRM202019g36.t1	GO:0005515, GO:0012507, GO:0043495, GO:0070971, GO:0005737
CGRM202019g37.t1	GO:0005515, GO:0005741, GO:0031966, GO:0006388	KOG1883
CGRM202019g38.t1	GO:0000228, GO:0003677, GO:0005515, GO:0006357, GO:0006364, GO:0016887, GO:0017025, GO:0042790, GO:0045898, GO:0005576	KOG1954
CGRM202019g39.t1	GO:0009277, GO:0009986, GO:0030246, GO:0044011, GO:0044406
CGRM202019g40.t1	GO:0005829, GO:0003987, GO:0006085, GO:0016573, GO:0016880, GO:0019654	KOG2102	6.2.1.1
CGRM202019g41.t1	GO:0000209, GO:0001403, GO:0004871, GO:0005886, GO:0007124, GO:0007165, GO:0010255, GO:0042787, GO:0046580
CGRM202019g41.t2	GO:0000209, GO:0001403, GO:0004871, GO:0005886, GO:0007124, GO:0007165, GO:0010255, GO:0042787, GO:0046580
CGRM202019g42.t1	GO:0006402, GO:0009405, GO:0031505, GO:0034976, GO:0035690, GO:0044117, GO:0055074, GO:0070370, GO:0000754, GO:0005515, GO:0005955, GO:0006873, GO:0030428	KOG2257
CGRM202019g43.t1	GO:0000436, GO:0005634, GO:0000790, GO:0005515, GO:0005829, GO:0045944, GO:0044011
CGRM202019g44.t1	GO:0005484, GO:0005628, GO:0005886, GO:0031321, GO:0070300, GO:0000329, GO:0005546, GO:0006906, GO:0030437, GO:0031201, GO:0043325, GO:0080025, GO:0005515, GO:0016192, GO:0017157, GO:0019904
CGRM202019g45.t1	GO:0030433, GO:0006979, GO:0031966
CGRM202019g46.t1	GO:0005622, GO:0044376, GO:0005634, GO:0005829
CGRM202019g47.t1	GO:0035690, GO:0000492, GO:0000723, GO:0005515, GO:0006457, GO:0016887, GO:0043248, GO:0051082, GO:0006458, GO:0006626, GO:0006970, GO:0032212, GO:0042026, GO:0042623, GO:0042802, GO:0030518	KOG2678, KOG2679
CGRM202019g48.t1
CGRM202019g49.t1	GO:0003735, GO:0005763	KOG2823
CGRM202019g50.t1	GO:0004375, GO:0006730	KOG2907	1.4.4.2
CGRM202019g51.t1	GO:0000070, GO:0000706, GO:0000722, GO:0000724, GO:0001302, GO:0004003, GO:0005515, GO:0005730, GO:0006268, GO:0010520, GO:0031422, GO:0032508, GO:0051276, GO:0006974, GO:0030447, GO:0044182, GO:0005829	KOG2937	3.6.4.12
CGRM202019g52.t1	GO:0005515, GO:0005737, GO:0007021, GO:0015631, GO:0016272, GO:0005634, GO:0005829, GO:0045892	KOG2948
CGRM202019g53.t1	GO:0000710, GO:0000733, GO:0003697, GO:0005515, GO:0005634, GO:0006312, GO:0000014, GO:0005829, GO:0007533, GO:0031593, GO:0046982, GO:0001302, GO:0005669, GO:0006281, GO:0006289, GO:0006302, GO:0006310, GO:0006974, GO:0008283, GO:0017025, GO:0035264, GO:0051276	KOG2957
CGRM202019g54.t1	GO:0000280, GO:0005515, GO:0005730, GO:0006364, GO:0030687, GO:0034399, GO:0005634, GO:0005816	KOG2968
CGRM202019g55.t1	GO:0004161, GO:0004337, GO:0005737, GO:0005783, GO:0006696, GO:0008299, GO:0045337, GO:0005515, GO:0005634, GO:0005829, GO:0006995, GO:0070317	KOG2977	2.5.1.10, 2.5.1.1
CGRM202019g56.t1	GO:0003682, GO:0005515, GO:0005669, GO:0006366, GO:0005634, GO:0005829, GO:0032153, GO:0009506	KOG2985
CGRM202019g57.t1	GO:0009277, GO:0046658
CGRM202019g58.t1	GO:0044406, GO:0009277
CGRM202019g59.t1	GO:0044406, GO:0009277
CGRM202019g60.t1	GO:0009277, GO:0044406
CGRM202019g61.t1	GO:0009277, GO:0009986, GO:0030246, GO:0044406, GO:0050839, GO:0044011
CGRM202019g62.t1	GO:0009277, GO:0044406, GO:0005739
CGRM202019g63.t1	GO:0000329, GO:0032511, GO:0005794	KOG3033
CGRM202019g64.t1	GO:0005886, GO:0006812, GO:0022890, GO:0055085, GO:0005737
CGRM202019g65.t1	GO:0009277, GO:0030476, GO:0042124, GO:0031505
CGRM202019g66.t1	GO:0005634, GO:0005737, GO:0031505, GO:0005829, GO:0022008	KOG3049
CGRM202019g67.t1	GO:0000122, GO:0005515, GO:0045944, GO:0070847, GO:0016592	KOG3056
CGRM202019g68.t1	GO:0005515	KOG3060	2.7.1.105
CGRM202019g69.t1
CGRM202019g70.t1	GO:0035859, GO:0097042, GO:0005829	KOG3073
CGRM202019g71.t1	GO:0000184, GO:0005515, GO:0005634, GO:0005737, GO:0010494, GO:0032266, GO:0051726, GO:0003743, GO:0006413, GO:0005829	KOG3081
CGRM202019g72.t1	GO:0004842, GO:0005634, GO:0005737, GO:0042787, GO:0071630, GO:0000209
CGRM202019g73.t1	GO:0031505, GO:0009277, GO:0016485, GO:0006508
CGRM202019g74.t1	GO:0000124, GO:0001102, GO:0003682, GO:0005515, GO:0005669, GO:0006366, GO:0016568, GO:0016573, GO:0017025, GO:0032947, GO:0042802, GO:0046695, GO:0051123, GO:0005634	KOG3110
CGRM202019g75.t1	GO:0005886, GO:0071467, GO:0005783, GO:0071276	KOG3125
CGRM202019g76.t1	GO:0005634, GO:0005737, GO:0005829, GO:0009405	KOG3139
CGRM202019g77.t1	GO:0006656, GO:0005515		2.7.1.82, 2.7.1.32
CGRM202019g78.t1	GO:0000002, GO:0005515, GO:0006103, GO:0009353, GO:0042645	KOG3149	2.3.1.61
CGRM202019g79.t1	GO:0000001, GO:0000226, GO:0000266, GO:0005515, GO:0005934, GO:0005938, GO:0015631, GO:0030473, GO:0051646, GO:0005886, GO:0007097, GO:0048315, GO:0051647
CGRM202019g80.t1	GO:0000956, GO:0006879, GO:0003729, GO:0005634, GO:0005737, GO:0000288, GO:0006417	KOG3169
CGRM202019g81.t1	GO:0002181, GO:0005515, GO:0005844, GO:0009267, GO:0036170, GO:0036180	KOG3180
CGRM202019g82.t1	GO:0005768, GO:0006895, GO:0030276, GO:0032511, GO:0034498, GO:0080025, GO:0005794, GO:0071276, GO:0071585, GO:0005515, GO:0032266	KOG3187
CGRM202019g83.t1	GO:0005829, GO:0000118, GO:0000413, GO:0003755, GO:0005634, GO:0005758, GO:0016018, GO:0016575, GO:0030437, GO:0034967, GO:0044267, GO:0045836, GO:0005576	KOG3194, KOG3195, KOG3196, KOG3197, KOG3198
CGRM202019g84.t1	GO:0004073, GO:0009086, GO:0009088, GO:0009090, GO:0005634, GO:0005737, GO:0005829	KOG3200	1.2.1.11
CGRM202019g85.t1	GO:0000973, GO:0005515, GO:0005643, GO:0006283, GO:0006406, GO:0006611, GO:0007067, GO:0031124, GO:0042274, GO:0005634, GO:0005635, GO:0005829, GO:0005730	KOG3214
CGRM202019g86.t1	GO:0005886, GO:0030447, GO:0031669, GO:0036178, GO:0036180, GO:0036244, GO:0000324, GO:0000328	KOG3222
CGRM202019g87.t1	GO:0030433, GO:0005634, GO:0005730
CGRM202019g88.t1	GO:0005515, GO:0005737, GO:0006469, GO:0006972, GO:0009408, GO:0007033, GO:0030448, GO:0005783, GO:0019901
CGRM202019g89.t1	GO:0000398, GO:0005515, GO:0005684
CGRM202019g90.t1	GO:0000149, GO:0005886, GO:0005934, GO:0005935, GO:0006887, GO:0005634, GO:0005829, GO:0032153, GO:0051286, GO:0005515, GO:0005737, GO:0019901, GO:0019904, GO:0042802, GO:0043234, GO:0045921, GO:0050821	KOG3250
CGRM202019g91.t1	GO:0005515, GO:0005634, GO:0005829, GO:0030488, GO:0043527, GO:0005654, GO:0005737, GO:0006400	KOG3259
CGRM202019g92.t1	GO:0000131, GO:0005515, GO:0005934, GO:0005935, GO:0006887, GO:0006893	KOG3265
CGRM202019g93.t1	GO:0000124, GO:0003682, GO:0005515, GO:0005669, GO:0006366, GO:0016568, GO:0016573, GO:0032947, GO:0042802, GO:0046695, GO:0051123, GO:0005634, GO:0005829	KOG3276
CGRM202019g94.t1	GO:0000161, GO:0005515, GO:0050821, GO:0051082, GO:0051726, GO:0035690	KOG3281
CGRM202019g95.t1	GO:0005634, GO:0005737, GO:0043565, GO:0005829
CGRM202019g96.t1	GO:0000723, GO:0003677, GO:0005515, GO:0005844, GO:0006414, GO:0022626, GO:0031929, GO:0043066, GO:0005622, GO:0005829
CGRM202019g97.t1	GO:0000045, GO:0005086, GO:0005770, GO:0005798, GO:0005802, GO:0005829, GO:0006888, GO:0006891, GO:0035690	KOG3305, KOG3306
CGRM202019g98.t1	GO:0007010, GO:0005832, GO:0003729, GO:0005634, GO:0005737, GO:0006457, GO:0051082, GO:0005515, GO:0005829, GO:0009267, GO:0031990	KOG3313
CGRM202019g99.t1	GO:0005515, GO:0000288, GO:0003747, GO:0006415, GO:0018444, GO:0022626	KOG3330
CGRM202019g100.t1	GO:0000122, GO:0005634, GO:0030674, GO:0032958, GO:0045944, GO:0046854, GO:0050821, GO:0005829, GO:0005730	KOG1620	2.7.1.151, 2.7.1.140
CGRM202019g101.t1	GO:0003690, GO:0005634, GO:0005730, GO:0005737, GO:0005829, GO:0006356, GO:0008301, GO:0000790, GO:0006355, GO:0007346, GO:0032443, GO:0043565, GO:0044182, GO:2000220, GO:0005515	KOG0381
CGRM202019g102.t1	GO:0003735, GO:0005763, GO:0005737	KOG3933
CGRM202019g103.t1	GO:0000124, GO:0005515, GO:0005671, GO:0016568, GO:0016573, GO:0046695, GO:0004402, GO:0005634, GO:0006357, GO:0071276, GO:0071585	KOG4191
CGRM202019g104.t1	GO:0000502, GO:0004842, GO:0016050, GO:0030433, GO:0042787, GO:0005634, GO:0005829	KOG0417, KOG0418	2.3.2.23
CGRM202019g105.t1	GO:0000422, GO:0004722, GO:0005758, GO:0005759, GO:0006470, GO:0016236, GO:0043085, GO:0005739, GO:0000329, GO:0005515, GO:0005737, GO:0032889, GO:0034605	KOG0698	3.1.3.43, 3.1.3.16
CGRM202019g106.t1	GO:0000122, GO:0000411, GO:0016592, GO:0045944	KOG4522
CGRM202019g106.t2	GO:0000122, GO:0000411, GO:0016592, GO:0045944
CGRM202019g107.t1	GO:0005739, GO:0015036, GO:0034599, GO:0005634, GO:0005829, GO:0030447, GO:0044182, GO:1900429, GO:0000011, GO:0000324, GO:0005758, GO:0006888, GO:0006890, GO:0042144, GO:0080058	KOG0907
CGRM202019g108.t1	GO:0000433, GO:0005515, GO:0005634, GO:0007070, GO:0016584, GO:0042393, GO:0043130, GO:0043486, GO:0061392, GO:0080025, GO:0000082, GO:0000086, GO:0000122, GO:0004842, GO:0007096, GO:0009267, GO:0009405, GO:0016337, GO:0030447, GO:0032040, GO:0035690, GO:0036166, GO:0036170, GO:0036171, GO:0036180, GO:0042787, GO:0043224, GO:0044182, GO:0044409, GO:0045892, GO:0071280, GO:0097308, GO:1900429	KOG0265
CGRM202019g109.t1	GO:0005515, GO:0005635, GO:0005730, GO:0033551, GO:0034503, GO:0042802, GO:0045143, GO:0000070, GO:0005634, GO:0005829, GO:0045144, GO:0005886
CGRM202019g110.t1	GO:0005634, GO:0005829, GO:0005730	KOG1296, KOG2186
CGRM202019g111.t1	GO:0000710, GO:0005515, GO:0006298, GO:0006310, GO:0006312, GO:0005634, GO:0006281, GO:0019899, GO:0042803, GO:0003697	KOG0218, KOG0219, KOG0220
CGRM202019g112.t1	GO:0000288, GO:0000289, GO:0000749, GO:0005515, GO:0005634, GO:0005737, GO:0006357, GO:0006368, GO:0007124, GO:0030015, GO:0032968, GO:0051726, GO:0009267, GO:0030447, GO:0036170, GO:0036180	KOG1831
CGRM202019g113.t1	GO:0005802, GO:0006886, GO:0006897, GO:0031902, GO:0045332, GO:0051666, GO:0004012, GO:0042493, GO:0005783	KOG2952
CGRM202019g114.t1	GO:0005515	KOG1572
CGRM202019g115.t1	GO:0005743, GO:0016887, GO:0043581	KOG0055, KOG0058
CGRM202019g116.t1	GO:0005355, GO:0005886, GO:0015146, GO:0015750, GO:0015758, GO:1904659
CGRM202019g117.t1	GO:0005777, GO:0005778, GO:0005783, GO:0016559	KOG4186
CGRM202019g118.t1	GO:0000727, GO:0000811, GO:0005515, GO:0006261, GO:0031261, GO:0031298, GO:0000790, GO:0005634, GO:0005737, GO:0006270	KOG1106
CGRM202019g119.t1	GO:0005829, GO:0001302, GO:0005515, GO:0005777, GO:0016887, GO:0046982	KOG0726, KOG0728, KOG0729, KOG0731, KOG0732, KOG0733, KOG0737
CGRM202019g120.t1	GO:0005933, GO:0009277, GO:0030428
CGRM202019g121.t1	GO:0006696, GO:0035690, GO:0045944
CGRM202019g122.t1	GO:0000329, GO:0005515, GO:0019898, GO:0036092, GO:0043813, GO:0046856, GO:0070772, GO:0005829, GO:0010008	KOG1888
CGRM202019g123.t1	GO:0035690, GO:0004012, GO:0005515, GO:0005783, GO:0005886, GO:0045332, GO:0005802, GO:0006886, GO:0006897, GO:0031902, GO:0051666
CGRM202019g124.t1	GO:0005515, GO:0005768, GO:0006612, GO:0006623, GO:0000785, GO:0005634, GO:0006974
CGRM202019g125.t1	GO:0005737	KOG2112
CGRM202019g126.t1	GO:0000785, GO:0003682, GO:0003688, GO:0005515, GO:0006270, GO:0005634	KOG1915
CGRM202019g127.t1	GO:0000398, GO:0005515, GO:0005634, GO:0005829, GO:0022008	KOG0119
CGRM202019g128.t1	GO:0003723, GO:0005847, GO:0005849, GO:0006378, GO:0042493	KOG1135
CGRM202019g129.t1	GO:0007131
CGRM202019g130.t1	GO:0000131, GO:0000920, GO:0005515, GO:0005933, GO:0007118, GO:0007165, GO:0043332, GO:0007163, GO:0009267, GO:0030447, GO:0031505, GO:0035690, GO:0036170, GO:0036178, GO:0036180, GO:0036244, GO:0005634, GO:0005737, GO:0005829, GO:0032153, GO:0051286	KOG0619
CGRM202019g131.t1	GO:0005675
CGRM202019g132.t1	GO:0004674, GO:0005634, GO:0006468, GO:0007126, GO:0005829, GO:0030998	KOG0032	2.7.11.1
CGRM202019g133.t1	GO:0005759
CGRM202019g134.t1	GO:0006457, GO:0007021, GO:0005096, GO:0005515, GO:0043547
CGRM202019g135.t1	GO:0005300, GO:0005886, GO:0015173, GO:0015801, GO:0015827, GO:0006865, GO:0009277, GO:0009986, GO:0015171, GO:0030447, GO:0044182	KOG1286
CGRM202019g136.t1	GO:0009405	KOG3396	2.3.1.4
CGRM202019g137.t1	GO:0000398, GO:0005682, GO:0046540, GO:0005634, GO:0005829, GO:0007052	KOG1780
CGRM202019g138.t1	GO:0005743, GO:0006515, GO:0031942, GO:0051787, GO:0005739
CGRM202019g139.t1	GO:0004222, GO:0005739, GO:0006627, GO:0006879, GO:0005622, GO:0008237	KOG2090
CGRM202019g140.t1	GO:0001403, GO:0001965, GO:0004871, GO:0005092, GO:0007186, GO:0010255, GO:0017148, GO:0022627, GO:0005829, GO:0007155, GO:0009267, GO:0009405, GO:0030447, GO:0032040, GO:0036170, GO:0036178, GO:0036180, GO:0036244, GO:2001125	KOG0278
CGRM202019g141.t1	GO:0005515, GO:0006896, GO:0016192, GO:0030121, GO:0030276, GO:0035690	KOG1061
CGRM202019g142.t1	GO:0005507, GO:0005758, GO:0031314, GO:0033617	KOG4624
CGRM202019g143.t1	GO:0003735, GO:0005762, GO:0005739
CGRM202019g144.t1	GO:0000776, GO:0005819, GO:0030472
CGRM202019g145.t1	GO:0004693, GO:0005515, GO:0005634, GO:0005654, GO:0005730, GO:0006468, GO:0018105, GO:0031124, GO:0045903, GO:0045943, GO:0070816, GO:0005844, GO:0004672, GO:0009405, GO:0030447, GO:0044182, GO:0071467, GO:0008353	KOG0594, KOG0600, KOG0660, KOG0663, KOG0669
CGRM202019g146.t1	GO:0005811, GO:0016021, GO:0016125, GO:0044255, GO:0005737	KOG2624	3.1.1.13
CGRM202019g147.t1	GO:0005749, GO:0042721, GO:0045039, GO:0045333, GO:0008177, GO:0005739, GO:0005886	KOG0449
CGRM202019g148.t1	GO:0000815, GO:0005515, GO:0005737, GO:0042802, GO:0045324, GO:0070676, GO:0006623, GO:0007165, GO:0009405, GO:0016485, GO:0030447, GO:0031505, GO:0035690, GO:0036178, GO:0044182, GO:0071285, GO:0071467	KOG1656
CGRM202019g149.t1	GO:0005484, GO:0005515, GO:0005801, GO:0006888, GO:0006891, GO:0006906, GO:0016021, GO:0031201, GO:0048280, GO:0005794	KOG0812
CGRM202019g150.t1	GO:0004069, GO:0005777, GO:0005829, GO:0006532, GO:0005634, GO:0005576	KOG1411, KOG1412	2.6.1.1
CGRM202019g151.t1	GO:0005515, GO:0005829, GO:0006448, GO:0022626, GO:0005576	KOG1242
CGRM202019g152.t1	GO:0005634, GO:0005829, GO:0030170
CGRM202019g153.t1	GO:0031929, GO:0001410, GO:0009405, GO:0030447, GO:0034605, GO:0036168, GO:0036170, GO:0036171, GO:0044011, GO:0044182, GO:0071467, GO:1900439
CGRM202019g154.t1	GO:0005515, GO:0005794, GO:0017137, GO:0042802, GO:0005783	KOG2946
CGRM202019g155.t1	GO:0005515, GO:0005663, GO:0006272, GO:0007062, GO:0031389, GO:0031390, GO:0031391, GO:0005634, GO:0005829, GO:0006260, GO:0003677, GO:0016887	KOG2035
CGRM202019g156.t1	GO:0000710, GO:0005515, GO:0005634, GO:0006272, GO:0006273, GO:0006289, GO:0006298, GO:0006301, GO:0006348, GO:0007064, GO:0030337, GO:0030466, GO:0042802, GO:0005829, GO:0034644, GO:0043626, GO:0000077, GO:0042276, GO:1902394, GO:1903022	KOG1636
CGRM202019g157.t1	GO:0000165, GO:0004707, GO:0006468, GO:0030476, GO:0000917, GO:0004674, GO:0005515, GO:0005634, GO:0005934, GO:0007165, GO:0008361, GO:0009272, GO:0030242, GO:0030968, GO:0030969, GO:0042990, GO:0060237	KOG0660
CGRM202019g158.t1	GO:0000131, GO:0005515, GO:0005934, GO:0005935, GO:0006887, GO:0006893, GO:0048313, GO:0001411, GO:0006612, GO:0030010, GO:0043025, GO:0043209, GO:0043234, GO:0045202	KOG3691
CGRM202019g159.t1	GO:0000112, GO:0000439, GO:0005675, GO:0006289, GO:0006366, GO:0070816, GO:0005634, GO:0005829, GO:0006468, GO:0004672, GO:0008094, GO:0008353	KOG2487
CGRM202019g160.t1	GO:0003723
CGRM202019g161.t1	GO:0005342, GO:0005739, GO:0006839, GO:0015849, GO:0055085, GO:0071276, GO:0071585, GO:1903825	KOG0758
CGRM202019g162.t1	GO:0005739, GO:0005634
CGRM202019g163.t1	GO:0004131, GO:0008655, GO:0019858, GO:0046087, GO:0005515	KOG1018	3.5.4.1
CGRM202019g164.t1	GO:0005634, GO:0005829
CGRM202019g165.t1	GO:0005515, GO:0045116, GO:0005634, GO:0046982, GO:0000278, GO:0051726	KOG2015	6.2.1.45
CGRM202019g166.t1	GO:0005506, GO:0005758, GO:0016226	KOG1119
CGRM202019g167.t1	GO:0000147, GO:0005515, GO:0030479, GO:0045121
CGRM202019g168.t1	GO:0000131, GO:0000742, GO:0005509, GO:0005515, GO:0005823, GO:0005934, GO:0005935, GO:0006607, GO:0006661, GO:0006898, GO:0007010, GO:0007114, GO:0016237, GO:0042144, GO:0042991, GO:0043332, GO:0048306, GO:0051300, GO:0031965, GO:0032880, GO:0042981, GO:0051726, GO:0071944, GO:0072686, GO:0000922, GO:0005516, GO:0005737, GO:0005819, GO:0005875, GO:0006468, GO:0007052, GO:0031489	KOG0027, KOG0028
CGRM202019g169.t1	GO:0000118, GO:0045944, GO:0070933, GO:0005515, GO:0005634, GO:0005730	KOG1342
CGRM202019g170.t1	GO:0005829, GO:0004766, GO:0005515, GO:0008295, GO:0015940, GO:0005576, GO:0097308	KOG1562	2.5.1.16
CGRM202019g171.t1	GO:0000122, GO:0005515, GO:0045944, GO:0070847
CGRM202019g172.t1	GO:0005515, GO:0005634, GO:0006338, GO:0007070, GO:0016584, GO:0045944, GO:0061392
CGRM202019g172.t2	GO:0005515, GO:0005634, GO:0006338, GO:0007070, GO:0016584, GO:0045944, GO:0061392, GO:0000122, GO:0006635, GO:0009405, GO:0016558, GO:0030447, GO:0035690, GO:0044182, GO:1900429	KOG1124
CGRM202019g173.t1	GO:0000289, GO:0005515, GO:0005737, GO:0006357, GO:0006368, GO:0016567, GO:0030015, GO:0031087, GO:0032968, GO:0004842, GO:0005829	KOG2150
CGRM202019g173.t2	GO:0000289, GO:0005515, GO:0005737, GO:0006357, GO:0006368, GO:0016567, GO:0030015, GO:0031087, GO:0032968, GO:0004842, GO:0005829	KOG2150
CGRM202019g174.t1	GO:0004725, GO:0006470, GO:0035335, GO:0005634, GO:0005829, GO:0007346, GO:0004722, GO:0005515, GO:0005737, GO:0009898	KOG3217
CGRM202019g175.t1	GO:0005829, GO:0004802, GO:0005515, GO:0006098	KOG0523	2.2.1.1
CGRM202019g176.t1	GO:0005887, GO:0007231, GO:0090002, GO:1900436, GO:0009272
CGRM202019g177.t1
CGRM202019g178.t1	GO:0005048, GO:0005770, GO:0007034, GO:0005794, GO:0005634, GO:0005641, GO:0016020	KOG4504
CGRM202019g179.t1	GO:0009507
CGRM202019g180.t1	GO:0003746, GO:0005515, GO:0005525, GO:0005737, GO:0005739, GO:0006409, GO:0006414, GO:0019003, GO:0003747, GO:0006415, GO:0009277, GO:0009986, GO:0022626, GO:0030445, GO:0030446, GO:0051701	KOG0052, KOG0458, KOG0459
CGRM202019g181.t1	GO:0009277, GO:0009986
CGRM202019g182.t1	GO:0005515, GO:0005886, GO:0015205, GO:0015212, GO:0015856, GO:0015861, GO:0072530
CGRM202019g183.t1	GO:0000139, GO:0005768, GO:0005794, GO:0006890, GO:0006897, GO:0007033, GO:0005802, GO:0048471	KOG0210
CGRM202019g184.t1	GO:0005886, GO:0007165, GO:0005783, GO:0005794, GO:0004872	KOG1162
CGRM202019g185.t1	GO:0000105, GO:0003879	KOG2831	2.4.2.17
CGRM202019g186.t1	GO:0000082, GO:0000209, GO:0005515, GO:0005634, GO:0016567, GO:0019005, GO:0030174, GO:0031146, GO:0042802, GO:0043130, GO:0043224, GO:0046685, GO:0046686, GO:0000124, GO:0016584, GO:0030674, GO:0042787, GO:0071276	KOG0274
CGRM202019g187.t1	GO:0000164, GO:0005515, GO:0005977, GO:0006470
CGRM202019g188.t1	GO:0006888, GO:0006891, GO:0005737, GO:0005794, GO:0005634, GO:0005730	KOG0703
CGRM202019g189.t1	GO:0005829, GO:0005886	KOG0534	1.6.2.2
CGRM202019g190.t1	GO:0004672, GO:0005515, GO:0005739, GO:0006468, GO:0015976, GO:0018105, GO:0004674, GO:0005524, GO:0009083, GO:0016310	KOG0787
CGRM202019g191.t1	GO:0006897, GO:0007033, GO:0030173, GO:0030950, GO:0009267, GO:0030447, GO:0036170, GO:0036180, GO:0005737
CGRM202019g192.t1	GO:0005635, GO:0006406, GO:0044255
CGRM202019g193.t1	GO:0005829, GO:0032153, GO:0051286, GO:0016558	KOG0691
CGRM202019g194.t1	GO:0006888, GO:0043581	KOG3662
CGRM202019g195.t1	GO:0000289, GO:0005515, GO:0005737, GO:0006357, GO:0016567, GO:0030015, GO:0032968, GO:0004842, GO:0005829, GO:0022008	KOG2150
CGRM202019g196.t1
CGRM202019g197.t1	GO:0006537, GO:0016040, GO:0019676	KOG0399	1.4.1.14, 1.4.1.13
CGRM202019g198.t1	GO:0000947, GO:0004022, GO:0033833, GO:0033859, GO:0046294, GO:0051903, GO:0005634, GO:0005829	KOG0022	1.1.1.1, 1.1.1.284
CGRM202019g199.t1	GO:0005794, GO:0006461, GO:0034498, GO:0005737
CGRM202019g200.t1	GO:0005829, GO:0005739, GO:0005634	KOG2404
CGRM202019g201.t1	GO:0005737, GO:0031011, GO:0005730	KOG4137
CGRM202019g202.t1	GO:0005515, GO:0030036, GO:0000778, GO:0051455
CGRM202019g203.t1	GO:0000139, GO:0005794, GO:0006486, GO:0006493, GO:0009272, GO:0030447, GO:0036178, GO:0036187, GO:0036244, GO:0005783, GO:0006487, GO:0016887	KOG1385
CGRM202019g204.t1	GO:0003951, GO:0006741, GO:0006879, GO:0042736, GO:0005634, GO:0005829	KOG2178	2.7.1.23
CGRM202019g205.t1	GO:0005829, GO:0019509	KOG2630	3.1.3.77
CGRM202019g206.t1	GO:0000502, GO:0003684, GO:0005515, GO:0030433, GO:0030674, GO:0043130, GO:0043161, GO:0005634, GO:0005635, GO:0005829, GO:0006289, GO:0016567, GO:0000715, GO:0005737, GO:0031593, GO:0032434, GO:0005730	KOG0011
CGRM202019g207.t1	GO:0000032, GO:0000136, GO:0006487, GO:0000009, GO:0000137, GO:0005515, GO:0030447, GO:0031505, GO:0034605, GO:0035690, GO:0036168, GO:0036180, GO:0097502		2.4.1.-
CGRM202019g208.t1	GO:0005730, GO:0042254	KOG3073	2.1.1.260
CGRM202019g209.t1	GO:0005829	KOG3475
CGRM202019g210.t1	GO:0000790, GO:0003682, GO:0005634, GO:0006974
CGRM202019g211.t1	GO:0005515, GO:0005634, GO:0005737, GO:0045944, GO:0061408, GO:0071931, GO:0000083, GO:0006260, GO:0009303, GO:0051038
CGRM202019g212.t1	GO:0001671, GO:0005515, GO:0005771, GO:0032511, GO:0032781, GO:0045324, GO:0010008
CGRM202019g213.t1	GO:0004478, GO:0006555, GO:0006556, GO:0005886, GO:0009986, GO:0030446	KOG1506	2.5.1.6
CGRM202019g214.t1	GO:0005829, GO:0000328, GO:0000329, GO:0005737	KOG3346
CGRM202019g215.t1		KOG4679
CGRM202019g216.t1	GO:0006865, GO:0015171, GO:0015193, GO:0035524, GO:0055085, GO:0005515	KOG1286
CGRM202019g217.t1	GO:0034599, GO:0005576, GO:0005622
CGRM202019g218.t1	GO:0005515, GO:0005887, GO:0043332, GO:0003779, GO:0005634, GO:0005737
CGRM202019g219.t1	GO:0005829
CGRM202019g220.t1	GO:0000022, GO:0000742, GO:0000776, GO:0000778, GO:0005816, GO:0005819, GO:0005876, GO:0005938, GO:0042803, GO:0043332, GO:0000226, GO:0005515, GO:0005829, GO:0010570, GO:0015630, GO:0030437, GO:0034613, GO:0046785, GO:0046982, GO:0051285, GO:0051286
CGRM202019g221.t1	GO:0000105, GO:0004399, GO:0004635, GO:0004636, GO:0005515, GO:0007155, GO:0044406, GO:0097308	KOG2697, KOG4311	3.5.4.19, 1.1.1.23, 3.6.1.31
CGRM202019g222.t1	GO:0000028, GO:0005515, GO:0006364, GO:0032545, GO:0034456, GO:0005634, GO:0005730, GO:0005829	KOG4008
CGRM202019g223.t1	GO:0000161, GO:0000750, GO:0001402, GO:0005515, GO:0005737, GO:0019887, GO:0034605, GO:0045859, GO:0001411, GO:0005635, GO:0005829, GO:0006995, GO:0032005
CGRM202019g224.t1	GO:0005739, GO:0034599, GO:0005634, GO:0005783, GO:0006979, GO:0009507	KOG0856
CGRM202019g225.t1	GO:0005515, GO:0005737, GO:0005938, GO:0006897, GO:0007015, GO:0030036, GO:0030479, GO:0051666
CGRM202019g226.t1	GO:0002181, GO:0003723, GO:0005844, GO:0006417, GO:0006878
CGRM202019g227.t1	GO:0000329, GO:0006995, GO:0006914
CGRM202019g228.t1	GO:0043161, GO:0045721, GO:0005634, GO:0005829
CGRM202019g229.t1	GO:0005829, GO:0004340, GO:0006006, GO:0006013, GO:0006096, GO:0046323, GO:0051156, GO:0005622
CGRM202019g230.t1	GO:0005515, GO:0005788, GO:0006457, GO:0005576, GO:0009986	KOG0190	5.3.4.1
CGRM202019g231.t1	GO:0005515, GO:0006515, GO:0031942, GO:0051787
CGRM202019g232.t1	GO:0034975, GO:0005783
CGRM202019g233.t1	GO:0001403, GO:0007124, GO:0016887, GO:0030433, GO:0005634, GO:0005829		2.7.7.1
CGRM202019g234.t1	GO:0030476, GO:0009277, GO:0030437
CGRM202019g235.t1			2.7.7.53
CGRM202019g236.t1	GO:0031505
CGRM202019g237.t1	GO:0005783, GO:0006506, GO:0016485, GO:0030433
CGRM202019g238.t1	GO:0000463, GO:0000466, GO:0005634, GO:0005730, GO:0008650, GO:0016435, GO:0030687, GO:0031167	KOG1098, KOG1099
CGRM202019g239.t1	GO:0000742, GO:0003700, GO:0007126, GO:0007329, GO:0046020, GO:0005829	KOG2097
CGRM202019g240.t1
CGRM202019g241.t1	GO:0004222, GO:0005737, GO:0005758, GO:0006508, GO:0005622, GO:0008237, GO:0005515, GO:0008233, GO:0042277	KOG2089
CGRM202019g242.t1	GO:0031305
CGRM202019g243.t1	GO:0000122, GO:0000750, GO:0005634
CGRM202019g244.t1	GO:0000447, GO:0005515, GO:0005730, GO:0006364, GO:0032040, GO:0042274, GO:0005634, GO:0007346, GO:0005654	KOG2874
CGRM202019g245.t1	GO:0000076, GO:0000228, GO:0000723, GO:0005515, GO:0006260, GO:0006281, GO:0006348, GO:0007064, GO:0030466, GO:0031298, GO:0043596, GO:0048478
CGRM202019g246.t1	GO:0000011, GO:0000329, GO:0005515, GO:0043495, GO:0007052, GO:0030674, GO:0033365
CGRM202019g247.t1	GO:0004794, GO:0006567, GO:0042645, GO:0030447	KOG1250	4.3.1.19, 4.3.1.17
CGRM202019g248.t1	GO:0005628, GO:0006623, GO:0019898, GO:0045053, GO:0045324, GO:0005829	KOG1809
CGRM202019g249.t1	GO:0005484, GO:0005515, GO:0005783, GO:0005794, GO:0006888, GO:0006890, GO:0006906, GO:0012507, GO:0016021, GO:0031201, GO:0048280	KOG0862
CGRM202019g250.t1	GO:0000070, GO:0003682, GO:0005730, GO:0007076, GO:0007130, GO:0030466, GO:0005634, GO:0005737	KOG0414
CGRM202019g251.t1	GO:0000288, GO:0000290, GO:0000340, GO:0000932, GO:0005515, GO:0005737, GO:0006970, GO:0006979, GO:0007584, GO:0009408, GO:0016818, GO:0031086, GO:0042803, GO:0044692, GO:0046982, GO:0048471, GO:0050072, GO:0090342, GO:1901919, GO:0004857, GO:0043086, GO:0005634, GO:0005829	KOG3969	3.6.1.59
CGRM202019g252.t1	GO:0003882, GO:0005741, GO:0006659, GO:0016021, GO:0005783, GO:0009267, GO:0030447, GO:0036170, GO:0036171, GO:0036180, GO:0043581		2.7.8.8
CGRM202019g253.t1	GO:0000790, GO:0005515, GO:0006261, GO:0006334, GO:0006368, GO:0008023, GO:0031298, GO:0034724, GO:0035101, GO:0045899, GO:0060261, GO:0005658, GO:0003682, GO:0031491, GO:0042393, GO:0005634
CGRM202019g253.t2	GO:0000790, GO:0005515, GO:0006261, GO:0006334, GO:0006368, GO:0008023, GO:0031298, GO:0034724, GO:0035101, GO:0045899, GO:0060261, GO:0005658, GO:0003682, GO:0031491, GO:0042393, GO:0005634	KOG1189
CGRM202019g254.t1	GO:0000086, GO:0005515, GO:0006337, GO:0016584, GO:0016586, GO:0032968, GO:0043044, GO:0015616, GO:0005634, GO:0005829, GO:0016514, GO:0045944
CGRM202019g255.t1	GO:0005634, GO:0005829, GO:0035264, GO:0000723	KOG0504
CGRM202019g256.t1	GO:0005783, GO:0016125, GO:0008204	KOG0380	2.3.1.26
CGRM202019g257.t1	GO:0000324, GO:0000329, GO:0005515, GO:0006461, GO:0006797, GO:0007035, GO:0015991, GO:0015992, GO:0016049, GO:0046961, GO:0005886, GO:0006897, GO:0007033, GO:0005770, GO:0005794	KOG2189
CGRM202019g258.t1	GO:0005515, GO:0005634, GO:0005881, GO:0030473, GO:0042802, GO:0000132, GO:0000776, GO:0001764, GO:0005635, GO:0005737, GO:0005875, GO:0005938, GO:0007017, GO:0005730, GO:0000226, GO:0009306, GO:0015630, GO:0030036, GO:0042803, GO:0048471, GO:0051219	KOG0295
CGRM202019g259.t1	GO:0006873, GO:0000122, GO:0004674, GO:0005515, GO:0005829, GO:0006468, GO:0006808, GO:0032153, GO:0051286, GO:0015696	KOG0590
CGRM202019g260.t1	GO:0031305, GO:0032979
CGRM202019g261.t1	GO:0005515, GO:0007021, GO:0015631, GO:0005622	KOG3470
CGRM202019g262.t1	GO:0005515, GO:0005048, GO:0006623, GO:0006896
CGRM202019g263.t1	GO:0034087, GO:0044376, GO:1990022, GO:0005634, GO:0005829, GO:0005874	KOG1533
CGRM202019g264.t1	GO:0000228, GO:0042138, GO:0005634, GO:0005829, GO:0007131, GO:0045143, GO:0045144, GO:0006310
CGRM202019g265.t1	GO:0005515, GO:0006888, GO:0030134, GO:0005783, GO:0005794	KOG1017
CGRM202019g266.t1	GO:0005739
CGRM202019g267.t1	GO:0005515, GO:0016021, GO:0004721, GO:0005783
CGRM202019g268.t1	GO:0005515, GO:0007005, GO:0015914, GO:0051654, GO:0005739
CGRM202019g269.t1	GO:0005515, GO:0071467, GO:0005794, GO:0005801
CGRM202019g270.t1	GO:0005743, GO:0032592, GO:0033615, GO:0051082, GO:0005739	KOG1055
CGRM202019g271.t1	GO:0000228, GO:0000794, GO:0005515, GO:0007130, GO:0007131, GO:0016925, GO:0019789	KOG1065
CGRM202019g272.t1	GO:0000324, GO:0000329, GO:0005515, GO:0005524, GO:0005829, GO:0006623, GO:0006896, GO:0006897, GO:0007033, GO:0032889, GO:0034727, GO:0042144, GO:0035091, GO:0005769, GO:0005770, GO:0016192, GO:0048471, GO:0031410	KOG1075
CGRM202019g273.t1	GO:0005622, GO:0016887, GO:0030687, GO:0042273, GO:0042493, GO:0005829, GO:0005737	KOG1085, KOG1086, KOG1087, KOG1088, KOG1089, KOG1090, KOG1091, KOG1092, KOG1093
CGRM202019g274.t1	GO:0005515, GO:0034427, GO:0070478, GO:0070481, GO:0005829, GO:0071276, GO:0071585	KOG1104, KOG1105	3.6.4.-
CGRM202019g275.t1	GO:0000790, GO:0000812, GO:0001047, GO:0003682, GO:0005515, GO:0006281, GO:0006338, GO:0031938, GO:0070577, GO:0042393, GO:0005634	KOG1116
CGRM202019g276.t1	GO:0000978, GO:0006974, GO:0034644, GO:0045471, GO:0000790, GO:0000433, GO:0005634, GO:0005739, GO:0045944, GO:1900436, GO:0005737, GO:0006338, GO:0006357, GO:0009051, GO:0009847, GO:0016584, GO:0043565, GO:0043935, GO:0044212, GO:0045892, GO:0048315	KOG1123
CGRM202019g277.t1	GO:0000398, GO:0005682, GO:0046540, GO:0005634, GO:0005829	KOG1129
CGRM202019g278.t1	GO:0005634, GO:0006338, GO:0042393, GO:0000123, GO:0005515, GO:0006325, GO:0010629, GO:0016573, GO:0022008, GO:0035267, GO:0043486, GO:0004402
CGRM202019g279.t1	GO:0003924, GO:0005515, GO:0005768, GO:0005794, GO:0006887, GO:0016192, GO:0034498, GO:0035690	KOG1149, KOG1150, KOG1151, KOG1152, KOG1153, KOG1154, KOG1155
CGRM202019g280.t1	GO:0005515, GO:0006378, GO:0043631
CGRM202019g281.t1	GO:0005515, GO:0005933, GO:0005935, GO:0031505, GO:0043332
CGRM202019g282.t1
CGRM202019g283.t1	GO:0000056, GO:0005634, GO:0042254, GO:0042624, GO:0035690, GO:0005829	KOG1175, KOG1176
CGRM202019g284.t1	GO:0005634, GO:0005829	KOG1183
CGRM202019g285.t1	GO:0005634, GO:0006974, GO:0030541, GO:0005515, GO:0006281
CGRM202019g286.t1	GO:0000978, GO:0003700, GO:0005634, GO:0005829, GO:0045944, GO:0006808, GO:0009267, GO:0009405, GO:0030447, GO:0035690, GO:0036170, GO:0045893, GO:0000122, GO:0005515, GO:0006338, GO:0006879, GO:0010468, GO:0043565, GO:0044212
CGRM202019g287.t1	GO:0005634, GO:0005737, GO:0006281, GO:0006974, GO:0003690, GO:0003697, GO:0005515, GO:0009408
CGRM202019g288.t1	GO:0005737, GO:0034599, GO:0043581	KOG1223
CGRM202019g289.t1	GO:0009277, GO:0000144, GO:0031505
CGRM202019g290.t1	GO:0004013, GO:0005515, GO:0006641, GO:0006656, GO:0019510, GO:0043581, GO:0033353, GO:0031002	KOG1241	3.3.1.1
CGRM202019g291.t1	GO:0030476
CGRM202019g292.t1	GO:0000082, GO:0004722, GO:0005515, GO:0005737, GO:0002098, GO:0016311, GO:0031929	KOG1262
CGRM202019g293.t1	GO:0005783, GO:0006457	KOG1270
CGRM202019g294.t1	GO:0006078, GO:0030176, GO:0051276
CGRM202019g295.t1
CGRM202019g296.t1
CGRM202019g297.t1	GO:0005737, GO:0006751, GO:0008242, GO:0070573, GO:0005634, GO:0005829, GO:0071276, GO:0071585	KOG1309	3.4.13.-
CGRM202019g298.t1	GO:0005739, GO:0005371, GO:0006843, GO:0055085
CGRM202019g299.t1	GO:0000776, GO:0007059, GO:0019237, GO:0005515, GO:0005886, GO:0008104, GO:0030838, GO:0032147, GO:0032947, GO:0045121, GO:0045202
CGRM202019g300.t1	GO:0005515, GO:0005634, GO:0071276, GO:0071585	KOG1331
CGRM202019g301.t1	GO:0004818, GO:0005515, GO:0005739, GO:0006424, GO:0017102, GO:0005634, GO:0005829	KOG1336	6.1.1.17
CGRM202019g302.t1	GO:0000463, GO:0000466, GO:0000956, GO:0005515, GO:0005634, GO:0005829, GO:0030234, GO:0030846, GO:0050790	KOG1343
CGRM202019g303.t1	GO:0016567, GO:0004842, GO:0005816, GO:0045842, GO:0000070, GO:0005515, GO:0005634, GO:0032153	KOG1354
CGRM202019g304.t1	GO:0005515, GO:0005933, GO:0005935, GO:0007118, GO:0030427, GO:0007033, GO:0035690
CGRM202019g305.t1	GO:0005576, GO:0005515, GO:0005737, GO:0005886
CGRM202019g306.t1	GO:0000398, GO:0003723, GO:0005634, GO:0005730
CGRM202019g307.t1	GO:0005761, GO:0034551, GO:0043022, GO:0070131
CGRM202019g308.t1	GO:0005515, GO:0005789, GO:0006486, GO:0006490, GO:0005783	KOG1388	2.4.1.131
CGRM202019g309.t1	GO:0005515	KOG1397	2.7.1.105
CGRM202019g310.t1	GO:0005048, GO:0005515, GO:0030127, GO:0005829, GO:0070971
CGRM202019g311.t1	GO:0000329
CGRM202019g312.t1	GO:0004475, GO:0009298, GO:0000032, GO:0006486, GO:0005886, GO:0009986, GO:0030445, GO:0070590	KOG1418	2.7.7.13
CGRM202019g313.t1	GO:0005515, GO:0071931, GO:0000083
CGRM202019g314.t1	GO:0005777
CGRM202019g315.t1	GO:0005768, GO:0005811, GO:0005829, GO:0006893, GO:0008526, GO:0015914, GO:0043001, GO:0046488, GO:1901352, GO:0008525, GO:0006892	KOG1440
CGRM202019g316.t1	GO:0000139, GO:0006888, GO:0012507, GO:0042802, GO:0048211, GO:0005515, GO:0005816, GO:0030437, GO:0034613	KOG1447
CGRM202019g317.t1	GO:0000722, GO:0000733, GO:0005515, GO:0005634, GO:0000724	KOG1455
CGRM202019g318.t1	GO:0005730, GO:0005737, GO:0006364, GO:0042254, GO:0030686, GO:0005634	KOG1464
CGRM202019g319.t1	GO:0042273, GO:0005634, GO:0005829
CGRM202019g320.t1	GO:0000022, GO:0000794, GO:0005634, GO:0016925, GO:0019789, GO:0005515, GO:0005829, GO:0006974, GO:0007346, GO:0043581	KOG1482
CGRM202019g321.t1	GO:0005515, GO:0005778, GO:0005783, GO:0005829, GO:0032527, GO:0045033, GO:0050821	KOG1490
CGRM202019g322.t1	GO:0005515, GO:0005739, GO:0006537, GO:0042645, GO:0005576, GO:0005737, GO:0005777, GO:0004450	KOG1500	1.1.1.42
CGRM202019g323.t1	GO:0005783, GO:0005886, GO:0005737	KOG1510
CGRM202019g324.t1	GO:0005515, GO:0005634, GO:0005737, GO:0008361, GO:0045944, GO:0005829
CGRM202019g325.t1
CGRM202019g326.t1	GO:0000724, GO:0004842, GO:0006348, GO:0006366, GO:0010390, GO:0031571, GO:0042138, GO:0042802, GO:0000790, GO:0009267, GO:0030447, GO:0036170, GO:0036180, GO:0005634, GO:0006357, GO:0031497, GO:0033503, GO:0051569, GO:0071894	KOG1522
CGRM202019g327.t1	GO:0002181, GO:0003735, GO:0006450, GO:0022625	KOG1532
CGRM202019g328.t1	GO:0016479, GO:0033698, GO:0009405, GO:0030437, GO:0005783, GO:0032221	KOG1542
CGRM202019g329.t1	GO:0000324, GO:0000329, GO:0005515, GO:0007033, GO:0016192, GO:0032889, GO:0034727, GO:0042144, GO:0035091, GO:0007163, GO:0030448
CGRM202019g330.t1	GO:0005515, GO:0005737, GO:0006015, GO:0031505, GO:0004749, GO:0005634, GO:0005829, GO:0002189	KOG1563, KOG1564	2.7.6.1
CGRM202019g331.t1	GO:0004313, GO:0004314, GO:0004319, GO:0005515, GO:0005811, GO:0005829, GO:0005835, GO:0006633, GO:0016409, GO:0019171, GO:0035690		2.3.1.86
CGRM202019g332.t1
CGRM202019g333.t1	GO:0004586, GO:0009446, GO:0015940	KOG1599	4.1.1.17
CGRM202019g334.t1	GO:0005634, GO:0005933, GO:0033698, GO:0000122, GO:0003700, GO:0009267, GO:0009405, GO:0030447, GO:0036170, GO:0036178, GO:0036180, GO:0044182, GO:1900436, GO:1900442, GO:1900445, GO:2000220
CGRM202019g335.t1	GO:0000055, GO:0005515, GO:0005643, GO:0016973
CGRM202019g336.t1	GO:0015909, GO:0005886, GO:0031505, GO:0045121
CGRM202019g337.t1	GO:0005325, GO:0005515, GO:0005779, GO:0006635, GO:0015910, GO:0015916, GO:0042626, GO:0042758, GO:0042760, GO:0005739	KOG1629
CGRM202019g338.t1	GO:0000131, GO:0005515, GO:0005622, GO:0005933, GO:0006355, GO:0007118, GO:0043332, GO:0000920, GO:0007163, GO:0009267, GO:0030447, GO:0031505, GO:0035690, GO:0036170, GO:0036178, GO:0036180, GO:0036244, GO:0030295, GO:0045860, GO:0004674	KOG1635
CGRM202019g339.t1
CGRM202019g340.t1	GO:0005200, GO:0005515, GO:0005816, GO:0010458, GO:0005634, GO:0005737, GO:0005730
CGRM202019g341.t1	GO:0006457, GO:0030176, GO:0030433, GO:0051082, GO:0005783, GO:0030246, GO:0000122, GO:0003729, GO:0005515, GO:0005615, GO:0005634, GO:0005737, GO:0005788, GO:0005829, GO:0006611, GO:0007050, GO:0031625, GO:0034504, GO:0045892, GO:0048471
CGRM202019g342.t1	GO:0000055, GO:0005634, GO:0005730, GO:0030687
CGRM202019g343.t1	GO:0006066	KOG1678	1.1.1.-, 1.1.1.303, 1.1.1.4
CGRM202019g344.t1	GO:0004354, GO:0005634, GO:0006537, GO:0019676	KOG1686	1.4.1.4
CGRM202019g345.t1	GO:0005886, GO:0006833, GO:0015250, GO:0030437, GO:0044011, GO:0071470, GO:0005789	KOG1699
CGRM202019g346.t1		KOG1705
CGRM202019g347.t1	GO:0000398, GO:0005515
CGRM202019g348.t1	GO:0000324, GO:0005794, GO:0005797, GO:0005801, GO:0006874, GO:0006487, GO:0010008	KOG1714
CGRM202019g349.t1	GO:0005730, GO:0007131, GO:0042138	KOG1719
CGRM202019g350.t1	GO:0005515, GO:0005737, GO:0005768, GO:0006511, GO:0007034, GO:0007584, GO:0016579, GO:0070676, GO:0004843, GO:0045324, GO:0071285	KOG1727
CGRM202019g351.t1	GO:0005743, GO:0007007, GO:0032979, GO:0043022, GO:0070131, GO:0097034
CGRM202019g352.t1	GO:0002098, GO:0004402, GO:0005515, GO:0005634, GO:0005737, GO:0006357, GO:0016573, GO:0033588, GO:0005829, GO:0071276, GO:0071585, GO:0008607	KOG1743
CGRM202019g353.t1	GO:0005783, GO:0046513, GO:0050291, GO:0030173, GO:0030176	KOG1755	3.5.1.-
CGRM202019g354.t1	GO:0005634, GO:0005737, GO:0008301, GO:0043565, GO:0061393, GO:0007165, GO:0045944, GO:0000790, GO:0003677, GO:0006357, GO:0030447, GO:0031505, GO:0035690, GO:0044182, GO:2000220	KOG1763
CGRM202019g355.t1	GO:0000162	KOG1771	5.3.1.24
CGRM202019g356.t1	GO:0006493		2.4.1.-
CGRM202019g357.t1	GO:0006493, GO:0005794
CGRM202019g358.t1	GO:0006493, GO:0005794		2.4.1.-
CGRM202019g359.t1	GO:0009277
CGRM202019g360.t1	GO:0005515, GO:0007035, GO:0016471, GO:0046961, GO:0000329, GO:0005829, GO:0032153	KOG1817
CGRM202019g361.t1	GO:0003735, GO:0005762, GO:0006631, GO:0032543, GO:0005515, GO:0008270	KOG1825
CGRM202019g362.t1	GO:0005739, GO:0005777, GO:0006635, GO:0044011, GO:0045333, GO:0009405, GO:0009062, GO:0015976	KOG1830	2.3.1.7
CGRM202019g363.t1	GO:0000812, GO:0005515, GO:0006338, GO:0031491, GO:0043486, GO:0005634, GO:0005700, GO:0005737, GO:0000122, GO:0003682, GO:0070317	KOG1837
CGRM202019g364.t1	GO:0005515, GO:0005730, GO:0017025, GO:0042790
CGRM202019g365.t1	GO:0005886, GO:0006650, GO:0042597, GO:0005576, GO:0046488, GO:0009277		3.1.1.5
CGRM202019g366.t1	GO:0005576, GO:0006650, GO:0009277, GO:0005886, GO:0042597, GO:0046488	KOG1857	3.1.1.5
CGRM202019g367.t1	GO:0001102, GO:0003677, GO:0003682, GO:0005515, GO:0005669, GO:0006366, GO:0035690, GO:0005634	KOG1865
CGRM202019g368.t1	GO:0005634, GO:0005737, GO:0006623, GO:0032266, GO:0005515, GO:0006886, GO:0034498, GO:0035091	KOG1870
CGRM202019g369.t1	GO:0005758, GO:0009060	KOG1876
CGRM202019g370.t1	GO:0000019, GO:0000183, GO:0003917, GO:0005634, GO:0005730, GO:0006265, GO:0006271, GO:0006333, GO:0006357, GO:0006368, GO:0007076, GO:0007097, GO:0031298, GO:0009405, GO:0030448
CGRM202019g371.t1	GO:0000712, GO:0000922, GO:0004672, GO:0005515, GO:0005634, GO:0005935, GO:0006468, GO:0010696, GO:0070194, GO:0090306, GO:0000228, GO:0001402, GO:0005816, GO:0005819, GO:0009267, GO:0030447, GO:0036170, GO:0036180, GO:0044182, GO:2000220, GO:0000915, GO:0005737, GO:0005829, GO:0034605, GO:0090307, GO:1902542, GO:1903353	KOG1890	2.7.11.21
CGRM202019g372.t1	GO:0000117, GO:0000122, GO:0003713, GO:0003714, GO:0005515, GO:0006303, GO:0016479, GO:0016575, GO:0030174, GO:0031939, GO:0032221, GO:0033698, GO:0042802, GO:0045944, GO:0051038, GO:0061186, GO:0061188, GO:0061408, GO:0070822, GO:0003677, GO:0003700, GO:0009267, GO:0030447, GO:0036170, GO:0036180, GO:0005634
CGRM202019g373.t1	GO:0000778, GO:0000780, GO:0005200, GO:0005515, GO:0005876, GO:0007059, GO:0005816, GO:0000776, GO:0000070, GO:0005634, GO:0005829, GO:0007094, GO:0042803, GO:0051455	KOG1903
CGRM202019g374.t1
CGRM202019g375.t1
CGRM202019g376.t1	GO:0005886, GO:0006038, GO:0030428, GO:0001411, GO:0030448, GO:0031505, GO:0048315	KOG1922	2.4.1.16
CGRM202019g377.t1	GO:0006751, GO:0005737, GO:0008233, GO:0008242, GO:0061672	KOG1935
CGRM202019g378.t1	GO:0009277
CGRM202019g379.t1	GO:0005515, GO:0005634, GO:0005737, GO:0006606, GO:0006612, GO:0008565, GO:0000176, GO:0000011, GO:0030447, GO:0030448, GO:0036180	KOG1946
CGRM202019g380.t1	GO:0000398, GO:0005634, GO:0005515, GO:0005829
CGRM202019g381.t1	GO:0004843, GO:0005634, GO:0006348, GO:0016579, GO:0009986, GO:0030446, GO:0005730	KOG1962
CGRM202019g382.t1	GO:0003735, GO:0005762, GO:0005737	KOG1973
CGRM202019g383.t1	GO:0004674, GO:0005515, GO:0005737, GO:0005794, GO:0005886, GO:0006468, GO:0006808, GO:0015696	KOG1983
CGRM202019g384.t1	GO:0000027, GO:0003682, GO:0005515, GO:0005654, GO:0005656, GO:0006267, GO:0006364, GO:0030174, GO:0035690, GO:0005634, GO:0005829, GO:0032153	KOG1990
CGRM202019g385.t1	GO:0005737, GO:0005783	KOG1997
CGRM202019g386.t1	GO:0000329, GO:0003924, GO:0005886, GO:0000902, GO:0005515, GO:0006974, GO:0007015, GO:0007411, GO:0008283, GO:0019897, GO:0030036, GO:0030866, GO:0051017, GO:0051726, GO:0071902, GO:0031941, GO:0001764, GO:0005525, GO:0007264, GO:0009898, GO:0016021, GO:0031410	KOG2003
CGRM202019g387.t1	GO:0000056, GO:0003735, GO:0003906, GO:0006407, GO:0022627, GO:0030688, GO:0043581, GO:0005829	KOG2010
CGRM202019g388.t1	GO:0003735, GO:0005762, GO:0005737	KOG2018
CGRM202019g389.t1	GO:0000324
CGRM202019g390.t1	GO:0005730, GO:0005634, GO:0006364, GO:0042254	KOG2027
CGRM202019g391.t1	GO:0000750, GO:0005886, GO:0045121, GO:0003677
CGRM202019g392.t1
CGRM202019g393.t1
CGRM202019g394.t1	GO:0003682, GO:0005515, GO:0005634, GO:0005654, GO:0005656, GO:0005730, GO:0006267, GO:0006270, GO:0006364, GO:0042493, GO:0043581	KOG2067
CGRM202019g395.t1	GO:0005886, GO:0006493, GO:0009267, GO:0009405, GO:0016020, GO:0030447, GO:0031505, GO:0035269, GO:0035690, GO:0036170, GO:0036178, GO:0036244, GO:0044011, GO:0044117, GO:0044182, GO:0045861, GO:0036180, GO:0004169, GO:0005515, GO:0032527, GO:0071712, GO:1900101		2.4.1.109
CGRM202019g396.t1	GO:0000122, GO:0005515, GO:0045944, GO:0070847, GO:0005634, GO:0005829, GO:0016592, GO:0003713	KOG2079
CGRM202019g397.t1	GO:0005634, GO:0005829	KOG2084
CGRM202019g398.t1	GO:0000131, GO:0005515, GO:0005546, GO:0005886, GO:0005934, GO:0007096, GO:0030010, GO:0043332, GO:0090338, GO:0005935
CGRM202019g399.t1	GO:0000978, GO:0003688, GO:0005515, GO:0005634, GO:0007070, GO:0030466
CGRM202019g400.t1	GO:0000112, GO:0000439, GO:0005515, GO:0005634, GO:0005675, GO:0005829, GO:0006289, GO:0006360, GO:0006366, GO:0010314, GO:0032266, GO:0070816, GO:0005737	KOG2103
CGRM202019g401.t1	GO:0000462, GO:0004004, GO:0008186, GO:0005634, GO:0005829	KOG2112, KOG2113, KOG2114, KOG2115, KOG2116, KOG2117
CGRM202019g402.t1	GO:0000027, GO:0000747, GO:0005730, GO:0019843	KOG2122
CGRM202019g403.t1	GO:0005739, GO:0006633, GO:0019171
CGRM202019g404.t1	GO:0000307, GO:0005515, GO:0005634, GO:0016242, GO:0016538, GO:0031647, GO:0043433, GO:0007089, GO:0071931, GO:0030447, GO:0044182
CGRM202019g405.t1	GO:0000250, GO:0005515, GO:0005811, GO:0006696	KOG2146, KOG2147	5.4.99.7
CGRM202019g406.t1	GO:0000742, GO:0001403, GO:0005515, GO:0005737, GO:0006887, GO:0006897, GO:0007124, GO:0008289, GO:0010922, GO:0015248, GO:0015918, GO:0030011, GO:0032541, GO:0030447, GO:0044182, GO:0005829	KOG2153
CGRM202019g406.t2	GO:0000742, GO:0001403, GO:0005515, GO:0005737, GO:0006887, GO:0006897, GO:0007124, GO:0008289, GO:0010922, GO:0015248, GO:0015918, GO:0030011, GO:0032541, GO:0030447, GO:0044182, GO:0005829
CGRM202019g407.t1	GO:0003952, GO:0005634, GO:0005737, GO:0009435, GO:0042802, GO:0005829	KOG2161	6.3.5.1
CGRM202019g408.t1	GO:0003735, GO:0005763, GO:0005634, GO:0005829	KOG2175
CGRM202019g409.t1
CGRM202019g410.t1	GO:0004722, GO:0005515, GO:0005635, GO:0005739	KOG2192
CGRM202019g411.t1	GO:0005737, GO:0005844, GO:0070478, GO:0006452, GO:0000184, GO:0048255, GO:0005829	KOG2199
CGRM202019g412.t1	GO:0004871, GO:0007165
CGRM202019g413.t1
CGRM202019g414.t1	GO:0000183, GO:0005515, GO:0005634, GO:0005730, GO:0033551, GO:0034503, GO:0045143
CGRM202019g415.t1
CGRM202019g416.t1	GO:0000077, GO:0000725, GO:0005634, GO:0006289, GO:0006301, GO:0006348, GO:0034729, GO:0070911	KOG2231	2.1.1.43
CGRM202019g417.t1	GO:0003999, GO:0006168, GO:0005622	KOG2238	2.4.2.7
CGRM202019g418.t1	GO:0000122, GO:0005515, GO:0016592, GO:0045944, GO:0030447, GO:0030448, GO:0044011
CGRM202019g419.t1	GO:0000139, GO:0005515, GO:0005737, GO:0005794, GO:0005829, GO:0006896, GO:0008525, GO:0008526, GO:0015914, GO:0030437, GO:0043001, GO:0046488, GO:0048194, GO:1901352, GO:2001246, GO:0006892, GO:0035690, GO:0005634, GO:0035091	KOG2250
CGRM202019g420.t1	GO:0005935, GO:0007120, GO:0030447, GO:0031578, GO:0000131, GO:0001411, GO:0005096, GO:0007015, GO:0007264, GO:0009277, GO:0009405, GO:0030011, GO:0030448, GO:0043547, GO:0051666
CGRM202019g421.t1	GO:0000049, GO:0005515, GO:0005737, GO:0006418, GO:0008047, GO:0017102, GO:0032266, GO:0051351, GO:0080025	KOG2263
CGRM202019g422.t1	GO:0003723, GO:0005634, GO:0043581, GO:0005739	KOG2274
CGRM202019g423.t1	GO:0005634, GO:0005829
CGRM202019g424.t1	GO:0000329, GO:0005515, GO:0005643, GO:0031080, GO:0035859, GO:0005634, GO:0005829, GO:0031965, GO:1904263	KOG2290
CGRM202019g425.t1	GO:0005515, GO:0005634, GO:0005935, GO:0007088
CGRM202019g426.t1	GO:0001671, GO:0016925, GO:0032781, GO:0051082, GO:0005515, GO:0005829, GO:0006458, GO:0006626, GO:0030433, GO:0042026, GO:0045047, GO:0048471, GO:0072380, GO:0000226, GO:0005634	KOG2301
CGRM202019g427.t1	GO:0000122, GO:0005515, GO:0005737, GO:0006808, GO:0031930, GO:2000220
CGRM202019g428.t1	GO:0005515, GO:0030515, GO:0032040, GO:0034457, GO:0042134, GO:0043047, GO:0005634, GO:0005730	KOG2312
CGRM202019g429.t1	GO:0004824, GO:0005739, GO:0032543, GO:0005515	KOG2319	6.1.1.6
CGRM202019g430.t1	GO:0005515, GO:0005634, GO:0043137	KOG2328	3.1.26.4
CGRM202019g431.t1	GO:0005967, GO:0006086, GO:0042645	KOG2333	2.3.1.12
CGRM202019g432.t1	GO:0003723, GO:0009267, GO:0016020, GO:0030447, GO:0032040, GO:0036170, GO:0036180	KOG2342
CGRM202019g433.t1	GO:0001076, GO:0005634, GO:0005829, GO:0006338, GO:0006366, GO:0032968, GO:0061186, GO:0000978, GO:0006369, GO:0007535, GO:0019237, GO:0031124	KOG2348
CGRM202019g434.t1	GO:0005515, GO:0005634, GO:0005829	KOG2364
CGRM202019g435.t1	GO:0000324, GO:0005935
CGRM202019g436.t1	GO:0005634, GO:0006338, GO:0031011, GO:0042766, GO:0043140, GO:0005829	KOG2375
CGRM202019g437.t1	GO:0000463, GO:0005515, GO:0042273, GO:0005634, GO:0005730, GO:0009383, GO:0070475, GO:1902626	KOG2383
CGRM202019g438.t1	GO:0005515, GO:0005634, GO:0030488, GO:0031515	KOG2391
CGRM202019g439.t1	GO:0005515, GO:0005737
CGRM202019g440.t1	GO:0001671, GO:0005515, GO:0005829, GO:0006458, GO:0006626, GO:0030433, GO:0032781, GO:0042026, GO:0045047, GO:0048471, GO:0051082, GO:0072380, GO:0000226, GO:0005634, GO:0035719	KOG2408
CGRM202019g441.t1	GO:0005886, GO:0006855, GO:0015307, GO:0031410, GO:0046618, GO:0071311, GO:0015238	KOG2414
CGRM202019g442.t1	GO:0009277, GO:0031505, GO:0000920, GO:0005576, GO:0009405, GO:0009986, GO:0030447, GO:0036180, GO:0042973, GO:0044011, GO:0044406, GO:0044407
CGRM202019g443.t1	GO:0005739, GO:0005741, GO:0006915, GO:0007005, GO:0031307, GO:0045454, GO:0005886, GO:0016020	KOG2431
CGRM202019g444.t1	GO:0008301, GO:0005737, GO:0005829	KOG2438
CGRM202019g445.t1	GO:0003735, GO:0005762
CGRM202019g446.t1	GO:0004722, GO:0005515, GO:0006470, GO:0005739, GO:0000173, GO:0005634, GO:0005829	KOG2454
CGRM202019g447.t1	GO:0003825, GO:0005515, GO:0005946, GO:0005992, GO:0042802, GO:0044262, GO:0004805, GO:0009267, GO:0009405, GO:0030447, GO:0034599, GO:0034605, GO:0036168, GO:0036170, GO:0036180, GO:0071470	KOG2463	2.4.1.15
CGRM202019g448.t1	GO:0000002, GO:0001408, GO:0001409, GO:0006879, GO:0055085, GO:0005886, GO:0005739, GO:1903790	KOG2472
CGRM202019g449.t1	GO:0005886
CGRM202019g450.t1	GO:0005515, GO:0030488, GO:0043527, GO:0005634, GO:0005730	KOG2484
CGRM202019g451.t1	GO:0003735, GO:0005762, GO:0005739
CGRM202019g452.t1	GO:0005515, GO:0031505, GO:0005634, GO:0005829, GO:0032153, GO:0051286, GO:0000131, GO:0005935, GO:0008047, GO:0034221, GO:0043085, GO:0000144	KOG2500
CGRM202019g453.t1	GO:0004418, GO:0006783, GO:0009405, GO:0005737	KOG2514	2.5.1.61
CGRM202019g454.t1	GO:0005783, GO:0005886, GO:0006814, GO:0034399, GO:0035725, GO:0005743
CGRM202019g455.t1	GO:0005515, GO:0005643, GO:0005737, GO:0006406, GO:0006446, GO:0006449, GO:0008047, GO:0016973, GO:0031369, GO:0043085, GO:0044614, GO:0044182, GO:2000220, GO:0005635, GO:0005829	KOG2533
CGRM202019g456.t1	GO:0000469, GO:0005515, GO:0005732, GO:0030515, GO:0031118, GO:0031120, GO:0031429, GO:0005634, GO:0005730, GO:0034513	KOG2537
CGRM202019g457.t1	GO:0000398, GO:0005515	KOG2548
CGRM202019g458.t1	GO:0005515, GO:0005777, GO:0005778, GO:0005829, GO:0030674
CGRM202019g459.t1	GO:0000436, GO:0001102, GO:0005634, GO:0006261, GO:0016514, GO:0043044, GO:0045944, GO:0006355, GO:0007155, GO:0009405, GO:0030447, GO:0035690, GO:0036178, GO:0036180, GO:0036244, GO:0044182, GO:0044406, GO:1900442, GO:1900445, GO:2000220	KOG2571
CGRM202019g460.t1	GO:0000710, GO:0003697, GO:0005515, GO:0005634, GO:0006312, GO:0000014, GO:0006289, GO:0006311, GO:0007533, GO:0046982, GO:0000712, GO:0006298, GO:0006974, GO:0007131, GO:0043234	KOG2579	3.1.-.-
CGRM202019g461.t1	GO:0004489, GO:0005515, GO:0006730, GO:0009086	KOG2585	1.5.1.20
CGRM202019g462.t1	GO:0003697, GO:0005515, GO:0006974, GO:0007064, GO:0008047, GO:0031422, GO:0043085	KOG2597
CGRM202019g463.t1	GO:0005515, GO:0005730, GO:0031499, GO:0043629, GO:0071031, GO:0071035, GO:0071038, GO:0071039, GO:0004652, GO:0003723, GO:0006400, GO:0030674, GO:0034459	KOG2603
CGRM202019g464.t1	GO:0000328, GO:0000329, GO:0005515, GO:0043581
CGRM202019g465.t1	GO:0004032, GO:0004033, GO:0034599	KOG2627
CGRM202019g466.t1	GO:0009117, GO:0016787, GO:0042802, GO:0005634, GO:0005829	KOG2631
CGRM202019g467.t1	GO:0005829, GO:0000837, GO:0005515, GO:0005634, GO:0005789, GO:0016236, GO:0016320, GO:0016887, GO:0030433, GO:0030970, GO:0031134, GO:0034098, GO:0034517, GO:0034727, GO:0036266, GO:0043130, GO:0043161, GO:0051228, GO:0071629, GO:0071630, GO:0071712, GO:0072671, GO:1900182, GO:1990112, GO:1990116, GO:1990171, GO:0005739, GO:0022625, GO:0005886, GO:0009986, GO:0046034, GO:2001168	KOG2639, KOG2640, KOG2641, KOG2642, KOG2643, KOG2644, KOG2645, KOG2646, KOG2647, KOG2648, KOG2649, KOG2650, KOG2651, KOG2652
CGRM202019g468.t1	GO:0000131, GO:0000307, GO:0005515, GO:0005634, GO:0005934, GO:0005935, GO:0016538, GO:0031106, GO:0032878, GO:0000083, GO:0034605, GO:0035690, GO:0036171
CGRM202019g469.t1	GO:0000324, GO:0000329, GO:0006816, GO:0006874, GO:0015369, GO:0015386, GO:0055085, GO:0006828, GO:0005783, GO:0009405, GO:0043581	KOG2668
CGRM202019g470.t1
CGRM202019g471.t1	GO:0004857, GO:0005739, GO:0005634
CGRM202019g472.t1	GO:0005634, GO:0019878, GO:0004410, GO:0001207	KOG2687	2.3.3.14
CGRM202019g473.t1	GO:0000082, GO:0000086, GO:0003688, GO:0005515, GO:0019005, GO:0030674, GO:0031146, GO:0042787, GO:0004842, GO:0010570, GO:0016567, GO:0030447, GO:0070783, GO:0005829	KOG2694
CGRM202019g473.t2	GO:0000082, GO:0000086, GO:0003688, GO:0005515, GO:0019005, GO:0030674, GO:0031146, GO:0042787, GO:0004842, GO:0010570, GO:0016567, GO:0030447, GO:0070783, GO:0005829
CGRM202019g474.t1	GO:0043085, GO:0043581
CGRM202019g475.t1
CGRM202019g476.t1	GO:0005094, GO:0005515, GO:0005829, GO:0005934, GO:0005935, GO:0007015, GO:0007264, GO:0032889, GO:0005737, GO:0009267, GO:0030447, GO:0030448, GO:0036170, GO:0036180, GO:0005634	KOG2713
CGRM202019g477.t1	GO:0006012, GO:0034605
CGRM202019g478.t1	GO:0006511, GO:0016567, GO:0030433, GO:0005634, GO:0005737, GO:0019899	KOG2727	2.3.2.27
CGRM202019g479.t1	GO:0000463, GO:0030687, GO:0005730, GO:0005829	KOG2735
CGRM202019g480.t1	GO:0003924, GO:0005794, GO:0016236, GO:0005515, GO:0006888, GO:0006893, GO:0005525, GO:0035690	KOG2745, KOG2746, KOG2747, KOG2748
CGRM202019g481.t1	GO:0005783, GO:0005811, GO:0006486, GO:0005515, GO:0005789	KOG2758	2.5.1.87
CGRM202019g482.t1	GO:0005886, GO:0015755, GO:0015758, GO:0015761, GO:0045835, GO:0004872, GO:0007165, GO:0009405, GO:0009749, GO:0030447, GO:0034605, GO:0036168, GO:0044182	KOG2764
CGRM202019g483.t1	GO:0005198, GO:0005515, GO:0030127, GO:0090114, GO:0005737, GO:0005829, GO:0006886, GO:0006888, GO:0005768	KOG2771
CGRM202019g484.t1	GO:0005758, GO:0033617, GO:0005634, GO:0005829	KOG2780
CGRM202019g485.t1	GO:0005829, GO:0000413, GO:0003755, GO:0005515, GO:0005737, GO:0006457, GO:0042026, GO:0051082, GO:0035690	KOG2785, KOG2786, KOG2787, KOG2788, KOG2789, KOG2790, KOG2791, KOG2792
CGRM202019g486.t1	GO:0006417, GO:0007346, GO:0005634, GO:0005829, GO:0030437, GO:0043581	KOG2800
CGRM202019g487.t1	GO:0005619, GO:0030476, GO:0009277
CGRM202019g488.t1	GO:0005200, GO:0005515, GO:0030472, GO:0005816, GO:0007067, GO:0031122, GO:0005876, GO:0005881	KOG2809, KOG2810
CGRM202019g489.t1
CGRM202019g490.t1	GO:0000447, GO:0000462, GO:0000472, GO:0000480, GO:0005515, GO:0005730, GO:0006364, GO:0030515, GO:0032040, GO:0042274	KOG2824
CGRM202019g491.t1	GO:0000086, GO:0005634, GO:0005737, GO:0010696, GO:0016538, GO:0005515, GO:0007346, GO:0030447	KOG2833
CGRM202019g492.t1	GO:0019358, GO:0005634, GO:0005829, GO:0005576, GO:0005737	KOG2839	2.4.2.1
CGRM202019g493.t1	GO:0005198, GO:0005515, GO:0030127, GO:0030433, GO:0031080, GO:0031081, GO:0035859, GO:0042802, GO:0043547, GO:0045893, GO:0090114, GO:0005643, GO:0006631, GO:1904263	KOG2849
CGRM202019g494.t1	GO:0000839, GO:0005515, GO:0005789, GO:0016567, GO:0030433, GO:0034099, GO:0004842	KOG2855
CGRM202019g495.t1	GO:0004169, GO:0005515, GO:0006493, GO:0032527, GO:0035269, GO:0071712, GO:1900101, GO:0005886, GO:0016020, GO:0035690, GO:0036178, GO:0044011, GO:0097582, GO:0097584		2.4.1.109
CGRM202019g496.t1	GO:0000329, GO:0005622, GO:0016020, GO:0055085	KOG2862
CGRM202019g497.t1	GO:0002181, GO:0005737, GO:0005840, GO:0042788, GO:0005515, GO:0005634, GO:0005730	KOG2870
CGRM202019g498.t1	GO:0004722, GO:0005739, GO:0005758, GO:0006470, GO:0043085, GO:0050790, GO:0035690, GO:0071276, GO:0009405, GO:0030448	KOG2884
CGRM202019g499.t1	GO:0000011, GO:0003924, GO:0005770, GO:0006623, GO:0006895, GO:0006897, GO:0032511, GO:0036010, GO:0036258, GO:0009405, GO:0030447, GO:0036180, GO:0005525, GO:0005769, GO:0061709	KOG2891, KOG2892, KOG2893, KOG2894, KOG2895, KOG2896, KOG2897
CGRM202019g500.t1	GO:0000324, GO:0000329, GO:0005227, GO:0030003, GO:0035725, GO:0071805, GO:0005515, GO:0005886, GO:0043234, GO:0045121
CGRM202019g501.t1	GO:0008289, GO:0032541, GO:0060304, GO:0005933	KOG2915
CGRM202019g502.t1	GO:0005515, GO:0006461, GO:0006486, GO:0006487, GO:0008250, GO:0016021, GO:0035269
CGRM202019g503.t1	GO:0005782, GO:0007031, GO:0005739
CGRM202019g504.t1	GO:0007126, GO:0000329, GO:0010106, GO:0005886	KOG2933
CGRM202019g505.t1
CGRM202019g505.t2		KOG2934
CGRM202019g506.t1	GO:0016020, GO:0000329	KOG2935
CGRM202019g507.t1	GO:0004478, GO:0006555, GO:0006556, GO:0005634, GO:0005829	KOG2936	2.5.1.6
CGRM202019g508.t1	GO:0000077, GO:0000228, GO:0003684, GO:0005515, GO:0007004, GO:0045184
CGRM202019g509.t1	GO:0043332, GO:0005737, GO:0001751, GO:0005515, GO:0005886, GO:0007165, GO:0007265, GO:0045177
CGRM202019g510.t1	GO:0006357
CGRM202019g511.t1	GO:0000096, GO:0004414, GO:0009086, GO:0009092, GO:0006555, GO:0005829		2.3.1.31
CGRM202019g512.t1	GO:0000324, GO:0005886, GO:0006623, GO:0046713, GO:0080139, GO:0005515	KOG2938
CGRM202019g513.t1	GO:0005576, GO:0005634, GO:0005829	KOG2939
CGRM202019g514.t1	GO:0000076, GO:0000228, GO:0005515, GO:0005634, GO:0005829, GO:0006260, GO:0006281, GO:0007064, GO:0031298, GO:0043596, GO:0048478, GO:0031297, GO:0046982, GO:0000790, GO:0045892	KOG2940
CGRM202019g515.t1	GO:0005085, GO:0005829, GO:0005934, GO:0005935, GO:0006887, GO:0006914, GO:0030133, GO:0070273, GO:0030447, GO:0030448, GO:0031521	KOG2941
CGRM202019g516.t1	GO:0000131, GO:0000132, GO:0005515, GO:0005884, GO:0005934, GO:0005935, GO:0042802, GO:0043332, GO:0045010, GO:0051017, GO:0000142, GO:0000920, GO:0001411, GO:0007163, GO:0008092, GO:0009267, GO:0009405, GO:0030011, GO:0030428, GO:0030447, GO:0030448, GO:0031521, GO:0036170, GO:0036171, GO:0036180, GO:0044182, GO:0051666	KOG2942
CGRM202019g517.t1	GO:0005886, GO:0015174, GO:0015802, GO:0045121, GO:0055085, GO:1990822	KOG2943
CGRM202019g518.t1	GO:0015174, GO:0015802, GO:0005886, GO:0045121, GO:0055085, GO:1990822	KOG2944
CGRM202019g519.t1	GO:0004430, GO:0005515, GO:0005634, GO:0005802, GO:0046854, GO:0044011, GO:0000280, GO:0004672, GO:0005886, GO:0006468, GO:0006897, GO:0006914, GO:0007033, GO:0007034, GO:0009267, GO:0009405, GO:0016192, GO:0016303, GO:0030447, GO:0030473, GO:0035690, GO:0036092, GO:0036170, GO:0036180, GO:0071470	KOG2945, KOG2946	2.7.1.67
CGRM202019g519.t2	GO:0004430, GO:0005515, GO:0005634, GO:0005802, GO:0046854, GO:0000280, GO:0004672, GO:0005886, GO:0006468, GO:0006897, GO:0006914, GO:0007033, GO:0007034, GO:0009267, GO:0009405, GO:0016192, GO:0016303, GO:0030447, GO:0030473, GO:0035690, GO:0036092, GO:0036170, GO:0036180, GO:0071470, GO:0044011	KOG2947	2.7.1.67
CGRM202019g520.t1	GO:0005515, GO:0005737, GO:0005768, GO:0032511, GO:0005829, GO:0008104, GO:0019904, GO:0070062	KOG2949
CGRM202019g521.t1	GO:0005515, GO:0005634, GO:0030433, GO:0030970, GO:0031593, GO:0034098, GO:0043130, GO:0043161, GO:0071629, GO:0071712, GO:1900182, GO:1990112, GO:1990116, GO:0005829, GO:0071466	KOG2950
CGRM202019g522.t1	GO:0005768, GO:0005829, GO:0006658, GO:0008526, GO:0008654, GO:0015914, GO:0016126, GO:0042493, GO:0043001, GO:0071944, GO:1901352, GO:0008525, GO:0005811, GO:0042802, GO:0035690	KOG2951
CGRM202019g522.t2	GO:0005768, GO:0005829, GO:0006658, GO:0008526, GO:0008654, GO:0015914, GO:0016126, GO:0042493, GO:0043001, GO:0071944, GO:1901352, GO:0008525, GO:0005811, GO:0042802, GO:0035690
CGRM202019g523.t1	GO:0005515, GO:0005789, GO:0006888, GO:0030134, GO:0030173, GO:0006995, GO:0070317	KOG2952
CGRM202019g524.t1	GO:0003690, GO:0003697, GO:0003887, GO:0005657, GO:0006261, GO:0006272, GO:0006284, GO:0006303, GO:0007064, GO:0042276, GO:0000723, GO:0006270, GO:0043234	KOG2953	2.7.7.7
CGRM202019g525.t1	GO:0003688, GO:0005515, GO:0005524, GO:0005656, GO:0006267, GO:0006270, GO:0030466, GO:0031261, GO:0031938, GO:0006260, GO:0007052, GO:0007076	KOG2954
CGRM202019g526.t1	GO:0005515, GO:0005634, GO:0006413, GO:0042273, GO:0005829	KOG2955
CGRM202019g527.t1	GO:0005829, GO:0006879, GO:0034599, GO:0005515, GO:0005634, GO:0006878	KOG2956
CGRM202019g528.t1	GO:0005515, GO:0005634, GO:0005783, GO:0006890, GO:0005777
CGRM202019g529.t1	GO:0003712, GO:0045944, GO:0005739, GO:0035690
CGRM202019g530.t1	GO:0005737, GO:0005740, GO:0005829, GO:0006979	KOG2958	2.7.6.3, 2.5.1.15, 4.1.2.25
CGRM202019g531.t1	GO:0000932, GO:0003697, GO:0003729, GO:0010494, GO:0042788, GO:0045182, GO:0045727, GO:0035690, GO:0071470, GO:0000747, GO:0005730, GO:0005829	KOG2959
CGRM202019g532.t1
CGRM202019g533.t1	GO:0000346, GO:0006406, GO:0031047	KOG2960
CGRM202019g533.t2	GO:0000346
CGRM202019g534.t1	GO:0003735, GO:0005762, GO:0005739	KOG2961
CGRM202019g535.t1	GO:0003723, GO:0005515, GO:0019904, GO:0030847, GO:0031124, GO:0031126, GO:0071028, GO:0005634, GO:0006366	KOG2962
CGRM202019g536.t1	GO:0000722, GO:0000723, GO:0003690, GO:0003691, GO:0004017, GO:0005515, GO:0005634, GO:0006284, GO:0006303, GO:0007126, GO:0016887, GO:0043047, GO:0006281, GO:0034599, GO:0035690, GO:0000077, GO:0000724, GO:0000734, GO:0007131, GO:0042138	KOG2963	3.6.-.-
CGRM202019g536.t2	GO:0000722, GO:0000723, GO:0003690, GO:0003691, GO:0004017, GO:0005515, GO:0005634, GO:0006284, GO:0006303, GO:0007126, GO:0016887, GO:0043047, GO:0006281, GO:0034599, GO:0035690, GO:0000077, GO:0006974	KOG2964	3.6.-.-
CGRM202019g537.t1	GO:0005736, GO:0006360, GO:0006362, GO:0042790, GO:0001054, GO:0005634, GO:0005730, GO:0005737	KOG2965
CGRM202019g538.t1	GO:0004817, GO:0006423, GO:0005829	KOG2966	6.1.1.16
CGRM202019g539.t1	GO:0005634, GO:0005829, GO:0006303, GO:0006334, GO:0035066, GO:0042393, GO:0000785, GO:0005730, GO:0005737, GO:0005886, GO:0045859	KOG2967
CGRM202019g540.t1	GO:0000398, GO:0005684, GO:0005737, GO:0043581
CGRM202019g541.t1	GO:0031369, GO:0043614, GO:0005634, GO:0005829, GO:1990145	KOG2969
CGRM202019g542.t1	GO:0000131, GO:0005515, GO:0006897, GO:0007015, GO:0030479, GO:0030674, GO:0030010, GO:0005737, GO:0006995, GO:0030036, GO:0030866, GO:0030950, GO:0032153, GO:0034613, GO:0051285, GO:0071852	KOG2970
CGRM202019g543.t1	GO:0000045, GO:0000407, GO:0000422, GO:0005737, GO:0006914, GO:0019898, GO:0030242, GO:0032258, GO:0034727, GO:0044805, GO:0006995, GO:0030437, GO:0005515
CGRM202019g544.t1	GO:0005829, GO:0004345, GO:0006740, GO:0009051, GO:0042542, GO:0005777	KOG2971	1.1.1.363, 1.1.1.49
CGRM202019g545.t1	GO:0005515, GO:0005829, GO:0016020, GO:0016226	KOG2972
CGRM202019g546.t1	GO:0000122, GO:0000978, GO:0003690, GO:0003697, GO:0003729, GO:0005737, GO:0008234, GO:0043418, GO:0046677, GO:0005515, GO:0005634	KOG2973
CGRM202019g547.t1	GO:0007323, GO:0071852, GO:0005515, GO:0005802	KOG2974, KOG2975
CGRM202019g548.t1	GO:0000122, GO:0001102, GO:0045944, GO:0051123, GO:0070847
CGRM202019g548.t2	GO:0000122, GO:0001102, GO:0045944, GO:0051123, GO:0070847
CGRM202019g549.t1	GO:0020037, GO:0009267, GO:0036170, GO:0036180	KOG2976
CGRM202019g550.t1	GO:0000131, GO:0000917, GO:0005515, GO:0005935, GO:0005940, GO:0006031, GO:0008105, GO:0009267, GO:0030447, GO:0036170, GO:0036180
CGRM202019g551.t1	GO:0000176, GO:0000177, GO:0000467, GO:0005515, GO:0005634, GO:0005737, GO:0034427, GO:0070481, GO:0071035, GO:0071038, GO:0009405, GO:0005829	KOG2978
CGRM202019g552.t1	GO:0005811, GO:0008526, GO:0008654, GO:0015914, GO:0016126, GO:0042493, GO:0042802, GO:0071944, GO:0008525, GO:0035690	KOG2979
CGRM202019g553.t1	GO:0005515, GO:0031463, GO:0042787, GO:0004842, GO:0006368, GO:0008023, GO:0006357	KOG2980
CGRM202019g554.t1	GO:0003714, GO:0004602, GO:0005515, GO:0005829, GO:0006808, GO:0010044, GO:0032447, GO:0042994, GO:0051219, GO:0008104, GO:1903507	KOG2981	2.5.1.18
CGRM202019g555.t1	GO:0000054, GO:0001671, GO:0005730, GO:0005737, GO:0005829, GO:0006364, GO:0006897, GO:0032781, GO:0042273, GO:0022625	KOG2982
CGRM202019g556.t1	GO:0005200, GO:0005816, GO:0007052, GO:0000001, GO:0005515, GO:0005628, GO:0030476
CGRM202019g557.t1	GO:0000398, GO:0005515, GO:0006364, GO:0030490, GO:0030686, GO:0030687, GO:0030688, GO:0032781, GO:0043581, GO:0005737, GO:0005829	KOG2983
CGRM202019g558.t1	GO:0000045, GO:0000422, GO:0005515, GO:0005737, GO:0005829, GO:0006508, GO:0006612, GO:0006914, GO:0016485, GO:0032258, GO:0034727, GO:0044805	KOG2984	3.4.22.-
CGRM202019g559.t1	GO:0000209, GO:0001403, GO:0004871, GO:0005886, GO:0007124, GO:0007165, GO:0010255, GO:0042787, GO:0046580, GO:0000747, GO:0001100, GO:0005515, GO:0005934, GO:0005935, GO:0043332
CGRM202019g560.t1	GO:0005515, GO:0005737, GO:0005968, GO:0006612, GO:0006888, GO:0016020, GO:0017137, GO:0018344, GO:0004663, GO:0005886, GO:0005634, GO:0005829, GO:0090630
CGRM202019g560.t2	GO:0005515, GO:0005737, GO:0005968, GO:0006612, GO:0006888, GO:0016020, GO:0017137, GO:0018344, GO:0004663, GO:0005886, GO:0005634, GO:0005829	KOG2986
CGRM202019g561.t1	GO:0003735, GO:0022627	KOG2987
CGRM202019g562.t1	GO:0000077, GO:0003690, GO:0005515, GO:0005634, GO:0006302, GO:0007131, GO:0005829, GO:0006281	KOG2988	3.1.11.2
CGRM202019g563.t1	GO:0005515
CGRM202019g564.t1	GO:0001300, GO:0005515, GO:0007015, GO:0030479, GO:0030674, GO:0051015, GO:0005634, GO:0005829, GO:0030036, GO:0032153, GO:0051286	KOG2989
CGRM202019g564.t2	GO:0001300, GO:0005515, GO:0007015, GO:0030479, GO:0030674, GO:0051015, GO:0005634, GO:0005829, GO:0030036, GO:0032153, GO:0051286
CGRM202019g565.t1	GO:0000978, GO:0005634, GO:0045944
CGRM202019g566.t1	GO:0005622, GO:0005576
CGRM202019g567.t1	GO:0005515, GO:0005672, GO:0006367, GO:0051123, GO:0001129, GO:0017025, GO:0005634, GO:0005829, GO:0043581	KOG2990
CGRM202019g568.t1	GO:0016616	KOG2991
CGRM202019g569.t1	GO:0004053, GO:0005515, GO:0005829, GO:0008270, GO:0019547, GO:0030145, GO:0090368, GO:0090369, GO:0005634	KOG2992	3.5.3.1
CGRM202019g570.t1	GO:0035690	KOG2993, KOG2994, KOG2995	3.1.4.46
CGRM202019g570.t2	GO:0035690
CGRM202019g571.t1	GO:0005739	KOG2996
CGRM202019g572.t1	GO:0000131, GO:0005737, GO:0005934, GO:0005938, GO:0030010, GO:0031106, GO:0032266, GO:0043332, GO:0001411, GO:0007264, GO:0030448, GO:0032153, GO:0035838, GO:0051286	KOG2997
CGRM202019g572.t2	GO:0000131, GO:0005737, GO:0005934, GO:0005938, GO:0030010, GO:0031106, GO:0032266, GO:0043332, GO:0001411, GO:0007264, GO:0030448
CGRM202019g573.t1	GO:0000083, GO:0004407, GO:0016575, GO:0045944	KOG2998
CGRM202019g574.t1	GO:0004452, GO:0045337, GO:0005634, GO:0005829	KOG2999	5.3.3.2
CGRM202019g575.t1	GO:0003735, GO:0005763, GO:0032543, GO:0005739
CGRM202019g576.t1	GO:0006413, GO:0004004, GO:0033592, GO:0097308	KOG3000, KOG3001	3.6.4.13
CGRM202019g577.t1	GO:0005515, GO:0005737, GO:0006623, GO:0006661, GO:0016236, GO:0019898, GO:0030242, GO:0032258, GO:0034727, GO:0042147, GO:0045324, GO:0000045, GO:0005634, GO:0006914, GO:0030425, GO:0042493
CGRM202019g578.t1	GO:0000794, GO:0007131
CGRM202019g579.t1	GO:0000112, GO:0000439, GO:0003690, GO:0005675, GO:0006289, GO:0006366, GO:0070816, GO:0005737, GO:0043581	KOG3002
CGRM202019g580.t1	GO:0000902, GO:0004521, GO:0005576, GO:0005773, GO:0005829, GO:0006915	KOG3003
CGRM202019g581.t1	GO:0005200, GO:0005515, GO:0005823, GO:0042802
CGRM202019g582.t1	GO:0005634, GO:0005643, GO:0005737, GO:0006606, GO:0008565, GO:0042991, GO:0035690, GO:0005515, GO:0006610	KOG3004
CGRM202019g583.t1	GO:0005515, GO:0005654, GO:0005730, GO:0006468, GO:0045903, GO:0045943, GO:0004693, GO:0005634, GO:0005829
CGRM202019g584.t1	GO:0000151, GO:0000209, GO:0006513, GO:0000001, GO:0005515, GO:0005886
CGRM202019g585.t1	GO:0005759, GO:0006744, GO:0009060, GO:0043334, GO:0035690, GO:0005739, GO:0071276, GO:0071585	KOG3005	2.1.1.201
CGRM202019g586.t1	GO:0000183, GO:0005515, GO:0005634, GO:0005737, GO:0005934, GO:0005935, GO:0010971, GO:0030010, GO:0032880, GO:0042802, GO:0000131, GO:0005643, GO:0006342, GO:0006406, GO:0008601, GO:0005829, GO:0005938, GO:0030428, GO:0030437, GO:0032153, GO:0071852
CGRM202019g587.t1
CGRM202019g588.t1	GO:0005643
CGRM202019g589.t1	GO:0004588, GO:0006207, GO:0046132, GO:0000287, GO:0005737, GO:0006221	KOG3006	2.4.2.10
CGRM202019g590.t1	GO:0005786, GO:0006617, GO:0008312, GO:0045047, GO:0005634, GO:0005829	KOG3007
CGRM202019g591.t1	GO:0000001, GO:0032266, GO:0043581
CGRM202019g591.t2	GO:0000001, GO:0032266, GO:0043581
CGRM202019g592.t1	GO:0005643, GO:0006606, GO:0031990, GO:0006406, GO:0005515
CGRM202019g593.t1	GO:0000775, GO:0005634, GO:0005829, GO:0042393, GO:0000070, GO:0005515, GO:0030437, GO:0043596, GO:0071168	KOG3008
CGRM202019g594.t1	GO:0000837, GO:0005515, GO:0030176, GO:0030433, GO:0000776
CGRM202019g595.t1	GO:0005515, GO:0005946, GO:0005992, GO:0030234, GO:0050790, GO:0003825, GO:0004805, GO:0009405, GO:0030447, GO:0034605, GO:0036168, GO:0036180	KOG3009	3.1.3.12, 2.4.1.15
CGRM202019g596.t1	GO:0000727, GO:0003688, GO:0005515, GO:0005634, GO:0005656, GO:0005737, GO:0006267, GO:0006268, GO:0006270, GO:0006271, GO:0031261, GO:0031298, GO:0042555, GO:0043142, GO:0003678, GO:0004003, GO:0043140, GO:0000724, GO:0000790, GO:0005829, GO:0033260, GO:0097373, GO:0003697, GO:0016887	KOG3010, KOG3011, KOG3012	3.6.4.12
CGRM202019g596.t2	GO:0000727, GO:0003688, GO:0005515, GO:0005634, GO:0005656, GO:0005737, GO:0006267, GO:0006268, GO:0006270, GO:0006271, GO:0031261, GO:0031298, GO:0042555, GO:0043142, GO:0003678, GO:0004003, GO:0043140, GO:0000724, GO:0000790, GO:0005829, GO:0033260, GO:0097373, GO:0003697, GO:0016887
CGRM202019g596.t3	GO:0000727, GO:0003688, GO:0005515, GO:0005634, GO:0005656, GO:0005737, GO:0006267, GO:0006268, GO:0006270, GO:0006271, GO:0031261, GO:0031298, GO:0042555, GO:0043142, GO:0003678, GO:0004003, GO:0043140, GO:0000724, GO:0000790, GO:0005829, GO:0033260, GO:0097373, GO:0003697, GO:0016887
CGRM202019g597.t1	GO:0005634, GO:0019878, GO:0004410, GO:0001207		2.3.3.14
CGRM202019g598.t1	GO:0005634, GO:0004857, GO:0005739
CGRM202019g599.t1	GO:0005515, GO:0003735, GO:0005840	KOG3013
CGRM202019g600.t1
CGRM202019g601.t1	GO:0000131, GO:0000307, GO:0005515, GO:0005634, GO:0005934, GO:0005935, GO:0016538, GO:0031106, GO:0032878, GO:0000083, GO:0016239	KOG3015
CGRM202019g602.t1	GO:0003779, GO:0004458, GO:0005759, GO:0030447	KOG3016	1.1.2.4
CGRM202019g603.t1	GO:0001933, GO:0003785, GO:0006469, GO:0043022, GO:0005840, GO:0005844, GO:0043581	KOG3017
CGRM202019g604.t1
CGRM202019g605.t1	GO:0005515, GO:0008054, GO:0010458, GO:0016567, GO:0004842, GO:0005634, GO:0005829, GO:0007067
CGRM202019g606.t1	GO:0035690, GO:0006656, GO:0031305, GO:0009267, GO:0030447, GO:0036170, GO:0036171, GO:0036178, GO:0036180, GO:0036244	KOG3018	4.1.1.65
CGRM202019g607.t1	GO:0005507, GO:0005739	KOG3019
CGRM202019g608.t1	GO:0000122, GO:0000978, GO:0005634, GO:0005829, GO:0061393, GO:0034599, GO:0034605, GO:0003677, GO:0003723, GO:0005819, GO:0006995, GO:0007131, GO:0010847, GO:0010848, GO:0035065, GO:0043565, GO:0043949, GO:0046982, GO:1900391
CGRM202019g609.t1	GO:0000144, GO:0000921, GO:0005935
CGRM202019g610.t1
CGRM202019g611.t1	GO:0007094, GO:0005829, GO:0009506
CGRM202019g612.t1	GO:0003924, GO:0005737, GO:0042256, GO:0005829, GO:0043581	KOG3020	3.6.5.-
CGRM202019g613.t1	GO:0000131, GO:0000920, GO:0004674, GO:0005515, GO:0005634, GO:0005737, GO:0005933, GO:0005934, GO:0005935, GO:0005938, GO:0006468, GO:0007118, GO:0007163, GO:0030950, GO:0042802, GO:0043332, GO:0060237, GO:0000902, GO:0001410, GO:0001411, GO:0004691, GO:0005816, GO:0005886, GO:0006357, GO:0007052, GO:0007096, GO:0007165, GO:0009267, GO:0009405, GO:0030428, GO:0030447, GO:0030448, GO:0031505, GO:…	KOG3021, KOG3022, KOG3023, KOG3024
CGRM202019g614.t1	GO:0005576, GO:0030476, GO:0004067, GO:0006530, GO:0006995, GO:0030287	KOG3025
CGRM202019g614.t2	GO:0005576, GO:0030476, GO:0004067, GO:0006530, GO:0006995, GO:0030287
CGRM202019g615.t1	GO:0005886, GO:0007124, GO:0008519, GO:0015696, GO:0019740, GO:0001402, GO:0006995, GO:0009267, GO:0030447, GO:0036170	KOG3026
CGRM202019g616.t1	GO:0005515, GO:0005737, GO:0007021, GO:0015631, GO:0016272, GO:0005634, GO:0005739	KOG3027
CGRM202019g617.t1	GO:0000034, GO:0006146, GO:0043101, GO:0043103, GO:0005634, GO:0005829	KOG3028	3.5.4.4
CGRM202019g618.t1	GO:0005515, GO:0005634, GO:0005737, GO:0046685	KOG3029
CGRM202019g619.t1	GO:0000902, GO:0004674, GO:0005515, GO:0005886, GO:0006468, GO:0006897, GO:0009749, GO:0005935, GO:0005937, GO:0030448, GO:0035690, GO:0051701	KOG3030, KOG3031	2.7.11.1
CGRM202019g620.t1	GO:0016126, GO:0051082, GO:0005634, GO:0005783, GO:0005829
CGRM202019g621.t1	GO:0006506, GO:0030176
CGRM202019g622.t1	GO:0005637, GO:0006511
CGRM202019g623.t1	GO:0097308, GO:0005886, GO:0009507
CGRM202019g624.t1	GO:0005515
CGRM202019g625.t1	GO:0005634, GO:0005829
CGRM202019g626.t1	GO:0000398, GO:0000956, GO:0005515, GO:0005688, GO:0005730, GO:0005732, GO:0005737, GO:0030490, GO:0046540, GO:0003723, GO:0005634, GO:0005829	KOG3032
CGRM202019g627.t1	GO:0006457, GO:0005515, GO:0005634, GO:0005737, GO:0005829, GO:0005938, GO:0031122, GO:0072686
CGRM202019g628.t1	GO:0005783
CGRM202019g629.t1	GO:0005666, GO:0042797
CGRM202019g630.t1	GO:0000142, GO:0000281, GO:0000917, GO:0005515, GO:0051276, GO:0005634, GO:0005829, GO:0032153, GO:0051286, GO:0071276, GO:0071585
CGRM202019g631.t1	GO:0005634, GO:0006283, GO:0006310, GO:0006368, GO:0006406, GO:0031124, GO:0000346, GO:0005515
CGRM202019g632.t1	GO:0003924, GO:0016020, GO:0030448, GO:0031505, GO:0005515, GO:0005634, GO:0005829, GO:0030427, GO:0030950, GO:0032153, GO:0032949, GO:0051286, GO:0071963	KOG3034
CGRM202019g633.t1	GO:0000019, GO:0000795, GO:0003918, GO:0005515, GO:0005634, GO:0006265, GO:0006271, GO:0006333, GO:0007131, GO:0031055, GO:0044774, GO:0097046, GO:0097047, GO:0009267, GO:0030447, GO:0036170, GO:0036178, GO:0036244	KOG3035	5.99.1.3
CGRM202019g634.t1	GO:0005515, GO:0032880
CGRM202019g635.t1	GO:0005844, GO:0006974, GO:0005634, GO:0005829
CGRM202019g636.t1	GO:0005515, GO:0006897, GO:0030476, GO:0030674, GO:0006974	KOG3036
CGRM202019g637.t1	GO:0005471, GO:0005509, GO:0006839, GO:0015866, GO:0015867, GO:0005739	KOG3037
CGRM202019g638.t1	GO:0000710, GO:0005515, GO:0005524, GO:0006298, GO:0016887, GO:0003690, GO:0003697, GO:0003677	KOG3038
CGRM202019g638.t2	GO:0000710, GO:0005515, GO:0005524, GO:0006298, GO:0016887, GO:0003690, GO:0003697	KOG3039
CGRM202019g639.t1	GO:0005737, GO:0005634, GO:0005739, GO:0005829	KOG3040
CGRM202019g640.t1	GO:0005789, GO:0006487, GO:0034599
CGRM202019g641.t1	GO:0000142, GO:0007124, GO:0030447, GO:0032432, GO:0051017, GO:0005622, GO:0090527	KOG3041
CGRM202019g642.t1	GO:0000027, GO:0000054, GO:0000747, GO:0005515, GO:0005737, GO:0022625, GO:0030437	KOG3042	3.6.1.-
CGRM202019g643.t1	GO:0005515, GO:0006890, GO:0031201, GO:0005783	KOG3043
CGRM202019g644.t1	GO:0000054, GO:0000790, GO:0004871, GO:0005634, GO:0006407, GO:0007165, GO:0005087, GO:0006406, GO:0007346, GO:0010972	KOG3044
CGRM202019g645.t1	GO:0005829, GO:0046294, GO:0046686	KOG3045	3.1.2.12
CGRM202019g646.t1	GO:0005739, GO:0005758, GO:0019898
CGRM202019g647.t1	GO:0005515, GO:0006348, GO:0008623, GO:0006261, GO:0006272, GO:0042276, GO:0003690, GO:0003697, GO:0003887		2.7.7.7
CGRM202019g648.t1	GO:0000002, GO:0003735, GO:0005762, GO:0005739	KOG3046
CGRM202019g649.t1	GO:0005743, GO:0031305, GO:0033617
CGRM202019g650.t1	GO:0005887, GO:0006506, GO:0030176, GO:0051377, GO:0009267, GO:0009405, GO:0030447, GO:0036170, GO:0036180, GO:0005783	KOG3047	2.7.-.-
CGRM202019g651.t1	GO:0000055, GO:0000056, GO:0005515, GO:0005634, GO:0005643, GO:0005829, GO:0006406, GO:0006606, GO:0006611, GO:0044614
CGRM202019g652.t1	GO:0009277
CGRM202019g653.t1	GO:0009277, GO:0005576, GO:0009405, GO:0009986
CGRM202019g654.t1	GO:0009277, GO:0044406
CGRM202019g655.t1	GO:0009277, GO:0005199
CGRM202019g656.t1	GO:0009277, GO:0005199
CGRM202019g657.t1
CGRM202019g658.t1	GO:0005635, GO:0006606, GO:0006913, GO:0008536, GO:0005634, GO:0005829, GO:0005737	KOG3048
CGRM202019g659.t1	GO:0000131, GO:0005546, GO:0005934, GO:0005935, GO:0006887, GO:0006893, GO:0043332, GO:0001411, GO:0005886, GO:0030287
CGRM202019g660.t1	GO:0006457, GO:0007021, GO:0005737, GO:0022008, GO:0046785
CGRM202019g661.t1	GO:0000055, GO:0003723, GO:0003924, GO:0005634, GO:0005730, GO:0006364, GO:0030687, GO:0042493	KOG3050
CGRM202019g662.t1	GO:0000139, GO:0006486, GO:0016020, GO:0017111, GO:0005794, GO:0006493, GO:0009272, GO:0030447, GO:0036178, GO:0036187, GO:0036244, GO:0043581	KOG3051	3.6.1.5
CGRM202019g663.t1	GO:0005515, GO:0005635, GO:0005737, GO:0045335	KOG3052
CGRM202019g664.t1	GO:0005634, GO:0005874	KOG3053
CGRM202019g665.t1	GO:0005515, GO:0031298, GO:0034729, GO:0043935, GO:0005634, GO:0043581, GO:0061587	KOG3054
CGRM202019g666.t1	GO:0005200, GO:0005515, GO:0005823
CGRM202019g667.t1	GO:0003700, GO:0005634, GO:0007124, GO:0045944, GO:0009405, GO:0036166, GO:0044011, GO:0071852, GO:0005829
CGRM202019g668.t1	GO:0005634, GO:0005635, GO:0005658, GO:0006260, GO:0006269, GO:0003697, GO:0003896, GO:0000723, GO:0005515, GO:0005737, GO:0005829, GO:0019899	KOG3055	2.7.7.-
CGRM202019g669.t1	GO:0007117, GO:0009272, GO:0046658, GO:0007124
CGRM202019g670.t1	GO:0005737, GO:0005783, GO:0005794
CGRM202019g671.t1	GO:0005515, GO:0032880, GO:0005737
CGRM202019g672.t1	GO:0004843, GO:0005634, GO:0005737, GO:0005829, GO:0016579	KOG3057, KOG3058
CGRM202019g673.t1
CGRM202019g674.t1	GO:0005886, GO:0005938, GO:0006897, GO:0030437, GO:0032126, GO:0045121, GO:0030479, GO:0005887, GO:0030447, GO:0030866, GO:0031505, GO:0036170, GO:0036171, GO:0036178, GO:0036180, GO:0036244, GO:0042149, GO:0044011, GO:0033101, GO:0035690
CGRM202019g675.t1	GO:0005829
CGRM202019g676.t1	GO:0000398, GO:0005515, GO:0007052, GO:0022008
CGRM202019g677.t1	GO:0006457, GO:0030176, GO:0051082, GO:0005886
CGRM202019g678.t1	GO:0030627, GO:0005634, GO:0005730
CGRM202019g679.t1	GO:0005789, GO:0005801, GO:0006874, GO:0015662, GO:0055085, GO:0055092, GO:0005886, GO:0006487, GO:0009405, GO:0031505, GO:0044011, GO:0005783	KOG3059
CGRM202019g680.t1	GO:0000727, GO:0003682, GO:0003688, GO:0005515, GO:0005634, GO:0005656, GO:0005737, GO:0006267, GO:0006270, GO:0006271, GO:0006348, GO:0030466, GO:0031261, GO:0031298, GO:0032508, GO:0042555, GO:0003678, GO:0016887, GO:0005829, GO:0000785, GO:0006268, GO:0030174	KOG3061, KOG3062, KOG3063	3.6.4.12
CGRM202019g681.t1	GO:0009277, GO:0009986, GO:0030246, GO:0044011, GO:0044406, GO:0050839
CGRM202019g682.t1	GO:0005576, GO:0005515, GO:0005737, GO:0005886
CGRM202019g683.t1	GO:0000398, GO:0005515, GO:0005682, GO:0046540, GO:0005634, GO:0005737	KOG3064
CGRM202019g684.t1	GO:0000266, GO:0005737, GO:0005739, GO:0007005, GO:0051646
CGRM202019g685.t1	GO:0003924, GO:0005515, GO:0005525, GO:0005634, GO:0005829, GO:0007165, GO:0019003, GO:0030996, GO:0006995, GO:0009405, GO:0043936
CGRM202019g686.t1
CGRM202019g687.t1	GO:0003729, GO:0005515, GO:0005934, GO:0007533, GO:0008298, GO:0009267, GO:0030447, GO:0036170, GO:0036180, GO:0005739, GO:0017022, GO:0048311, GO:0051654
CGRM202019g688.t1	GO:0000993, GO:0001113, GO:0001129, GO:0001139, GO:0001174, GO:0005634, GO:0017025, GO:0051123, GO:2000679, GO:0006367, GO:0097550	KOG3065
CGRM202019g689.t1	GO:0005048, GO:0005786, GO:0006614, GO:0008312, GO:0045047, GO:0003924, GO:0005783, GO:0005829	KOG3066	3.6.5.4
CGRM202019g690.t1	GO:0005737, GO:0005794, GO:0000902, GO:0060047
CGRM202019g691.t1	GO:0005515, GO:0008289, GO:0071561, GO:0005886, GO:0005737, GO:0005783	KOG3067
CGRM202019g691.t2	GO:0005515, GO:0008289, GO:0071561
CGRM202019g692.t1	GO:0004842, GO:0005634, GO:0005737, GO:0016567, GO:0045471
CGRM202019g693.t1	GO:0005086, GO:0006887, GO:0016192
CGRM202019g694.t1	GO:0035091, GO:0035690, GO:0005634, GO:0005829	KOG3068
CGRM202019g695.t1	GO:0005515, GO:0006888, GO:0006891, GO:0033106, GO:0005634, GO:0005829, GO:0000139, GO:1990070, GO:1990071, GO:1990072	KOG3069
CGRM202019g696.t1	GO:0005783, GO:0005811, GO:0008654		2.3.1.42, 2.3.1.15
CGRM202019g697.t1	GO:0005829, GO:0005515, GO:0005758, GO:0034599, GO:0005622
CGRM202019g698.t1	GO:0005783, GO:0006897	KOG3070
CGRM202019g699.t1		KOG3071
CGRM202019g700.t1	GO:0005381, GO:0005743, GO:0034755, GO:0048250, GO:0005739, GO:0008380, GO:0005886	KOG3074
CGRM202019g701.t1	GO:0005783, GO:0030148, GO:0019722		3.1.3.-
CGRM202019g702.t1	GO:0000070, GO:0000132, GO:0005515, GO:0005816, GO:0005881, GO:0005938, GO:0030473, GO:0040001, GO:0000920, GO:0009267, GO:0030447, GO:0036170, GO:0036180, GO:0040023, GO:0005829, GO:0007131, GO:0015630, GO:0030437, GO:0031134
CGRM202019g703.t1	GO:0000131, GO:0003924, GO:0005886, GO:0005935, GO:0030011, GO:0090338, GO:0000920, GO:0001411, GO:0004871, GO:0005525, GO:0005934, GO:0006075, GO:0007266, GO:0035690, GO:0043936	KOG3075
CGRM202019g704.t1	GO:0001403, GO:0005515, GO:0007124
CGRM202019g705.t1	GO:0000014, GO:0006281, GO:0006302, GO:0006400, GO:0030696, GO:0051908, GO:0005634, GO:0005739, GO:0031167, GO:0090305	KOG3076
CGRM202019g706.t1	GO:0000447, GO:0000461, GO:0003735, GO:0022627	KOG3077
CGRM202019g707.t1	GO:0005515, GO:0006887, GO:0006893, GO:0000920, GO:0005634, GO:0005829, GO:0032153, GO:0051285	KOG3078
CGRM202019g708.t1	GO:0005515, GO:0005783, GO:0006621, GO:0006888, GO:0016050, GO:0030134, GO:0005886	KOG3079
CGRM202019g709.t1	GO:0005515, GO:0005783, GO:0005794, GO:0005789	KOG3080
CGRM202019g710.t1	GO:0000086, GO:0004672, GO:0005515, GO:0005935, GO:0005940, GO:0006468, GO:0046777, GO:0051726, GO:0001403, GO:0007124, GO:0009405, GO:0030447, GO:0035690, GO:0042149, GO:0044117, GO:0044182, GO:1900429, GO:0000131, GO:0000921, GO:0001558	KOG3082, KOG3083, KOG3084, KOG3085, KOG3086, KOG3087, KOG3088	2.7.11.-
CGRM202019g711.t1	GO:0000324, GO:0042802, GO:0070006, GO:0005576	KOG3089
CGRM202019g712.t1	GO:0004360, GO:0034221, GO:0006031, GO:0006038, GO:0006042, GO:0006487, GO:0030448, GO:0035690	KOG3090	2.6.1.16
CGRM202019g713.t1	GO:0001300, GO:0001302, GO:0006532, GO:0005739, GO:0004069, GO:0005811, GO:0006537	KOG3091	2.6.1.1
CGRM202019g714.t1	GO:0000727, GO:0000733, GO:0003688, GO:0003697, GO:0005515, GO:0006270, GO:0031261, GO:0005634, GO:0005829, GO:0006261, GO:0000785, GO:0003682, GO:0006260
CGRM202019g715.t1	GO:0000436, GO:0001102, GO:0016602, GO:0043457
CGRM202019g716.t1	GO:0002098, GO:0003682, GO:0005634, GO:0005737, GO:0006357, GO:0016049, GO:0005829, GO:0071276, GO:0071585	KOG3092
CGRM202019g717.t1	GO:0001102, GO:0005515, GO:0006357, GO:2000679, GO:0044011, GO:0005634, GO:0071276, GO:0071585, GO:0070301
CGRM202019g718.t1
CGRM202019g719.t1
CGRM202019g720.t1	GO:0000122, GO:0000790, GO:0000981, GO:0005634, GO:0006366, GO:0031939, GO:0045944, GO:0043565, GO:0003713, GO:0009405, GO:0016602, GO:0044212, GO:0071469
CGRM202019g721.t1	GO:0019509	KOG3093	1.13.11.54, 1.13.11.53
CGRM202019g722.t1		KOG3094
CGRM202019g723.t1	GO:0009405, GO:0030437, GO:0048315, GO:0005739	KOG3095
CGRM202019g724.t1	GO:0005515, GO:0008541, GO:0034515, GO:0035690	KOG3096
CGRM202019g725.t1	GO:0003743, GO:0005851, GO:0006446, GO:0032045, GO:0005085, GO:0005829	KOG3097
CGRM202019g726.t1	GO:0005515, GO:0005634, GO:0006289, GO:0008540, GO:0019904, GO:0030433, GO:0032968, GO:0045899, GO:0070682, GO:0005829, GO:0001163, GO:0005838, GO:0005875, GO:0006508, GO:0022008, GO:1901838, GO:0004175	KOG3098, KOG3099, KOG3100, KOG3101, KOG3102
CGRM202019g727.t1	GO:0006974, GO:0005634, GO:0005829, GO:0008270	KOG3103
CGRM202019g728.t1	GO:0005200, GO:0005515, GO:0042802, GO:0043161, GO:0005634, GO:0005829, GO:0007096, GO:0033047, GO:0034613	KOG3104
CGRM202019g729.t1	GO:0000324, GO:0005515, GO:0005783	KOG3105
CGRM202019g730.t1	GO:0031415, GO:0022626, GO:0005515, GO:0005737
CGRM202019g731.t1	GO:0005840
CGRM202019g732.t1	GO:0002098, GO:0002143, GO:0005515, GO:0005739, GO:0005737	KOG3106	2.8.1.2, 2.8.1.1
CGRM202019g733.t1	GO:0005515, GO:0005849, GO:0006378, GO:0031124, GO:0003723, GO:0042493, GO:0005634, GO:0005829	KOG3107	2.7.1.78
CGRM202019g734.t1	GO:0005515, GO:0016567, GO:0031497, GO:0004842, GO:0005737, GO:0022008, GO:0045842
CGRM202019g735.t1	GO:0009277
CGRM202019g736.t1	GO:0007033	KOG3108
CGRM202019g737.t1	GO:0005783
CGRM202019g738.t1	GO:0000492, GO:0005515, GO:0006457, GO:0051087, GO:0097255, GO:0005634, GO:0005737, GO:0031505
CGRM202019g739.t1	GO:0001933, GO:0003785, GO:0006469, GO:0043022, GO:0005840, GO:0005844, GO:0043581	KOG3109
CGRM202019g740.t1	GO:0000447, GO:0000462, GO:0000472, GO:0000480, GO:0005515, GO:0005730, GO:0005737, GO:0030010, GO:0030515, GO:0030686, GO:0032040, GO:0034388, GO:0035690, GO:0005829	KOG3111
CGRM202019g741.t1	GO:0005515, GO:0005737, GO:0005829, GO:0042802, GO:0009793
CGRM202019g742.t1	GO:0004795, GO:0009088, GO:0005634, GO:0005829	KOG3112	4.2.3.1
CGRM202019g743.t1	GO:0001403, GO:0005515, GO:0005634, GO:0005641, GO:0005737, GO:0006468, GO:0007155, GO:0007165, GO:0031588, GO:0043254, GO:0004679, GO:0001302, GO:0005886, GO:0042149, GO:0006109, GO:0035690	KOG3113
CGRM202019g744.t1	GO:0000433, GO:0000978, GO:0005634, GO:0005739, GO:0045944, GO:1900436, GO:0003690, GO:0003700, GO:0006357, GO:0015976, GO:0035690, GO:0045892
CGRM202019g745.t1	GO:0003924, GO:0005515, GO:0005768, GO:0005794, GO:0006887, GO:0016192, GO:0034498, GO:0035690	KOG3114, KOG3115, KOG3116, KOG3117, KOG3118, KOG3119, KOG3120, KOG3121, KOG3122
CGRM202019g746.t1	GO:0000049, GO:0002098, GO:0002143, GO:0005515, GO:0005829, GO:0016779, GO:0032447, GO:0034227	KOG3123	2.7.7.-
CGRM202019g747.t1	GO:0000724, GO:0003682, GO:0005515, GO:0006261, GO:0007064, GO:0010526, GO:0031391, GO:0005634, GO:0005829, GO:0006281, GO:0043581
CGRM202019g748.t1	GO:0000447, GO:0000472, GO:0005634, GO:0005730, GO:0006461, GO:0051082, GO:0005829	KOG3124
CGRM202019g749.t1	GO:0000001, GO:0005743, GO:0006873, GO:0007005, GO:1900208, GO:0005739
CGRM202019g750.t1	GO:0000398, GO:0005634, GO:0005819, GO:0005515, GO:0005730
CGRM202019g751.t1	GO:0005515, GO:0006511, GO:0008540, GO:0042802, GO:0045899, GO:0070682, GO:0005737, GO:0005829, GO:0061638, GO:0001673	KOG3126, KOG3127, KOG3128, KOG3129, KOG3130, KOG3131
CGRM202019g751.t2	GO:0005515, GO:0006511, GO:0008540, GO:0042802, GO:0045899, GO:0070682, GO:0005737, GO:0005829, GO:0061638, GO:0001673
CGRM202019g752.t1	GO:0006506, GO:0009272, GO:0005783	KOG3132	2.4.1.-
CGRM202019g753.t1	GO:0005741, GO:0005794, GO:0006656	KOG3133	2.7.8.2
CGRM202019g754.t1	GO:0005515, GO:0005742, GO:0030150, GO:0031307, GO:0015266, GO:0005886	KOG3134
CGRM202019g755.t1	GO:0042274, GO:0005634, GO:0005730, GO:0006995, GO:0070317	KOG3135
CGRM202019g755.t2	GO:0042274, GO:0005634, GO:0005730, GO:0006995, GO:0070317	KOG3136	2.3.1.-
CGRM202019g756.t1	GO:0006303
CGRM202019g757.t1	GO:0005622
CGRM202019g758.t1	GO:0000413, GO:0003755, GO:0005515, GO:0005527, GO:0006325, GO:0006457, GO:1901710, GO:0000747, GO:0005634, GO:0005829	KOG3137, KOG3138
CGRM202019g759.t1
CGRM202019g759.t2	GO:0000123, GO:0006281, GO:0006357, GO:0016573, GO:0035267
CGRM202019g760.t1	GO:0003735, GO:0005763, GO:0005739
CGRM202019g761.t1	GO:0005515, GO:0007265, GO:0030479, GO:0042802, GO:0051014, GO:0009405, GO:0030447, GO:0034605, GO:0035690, GO:0036168, GO:0036178, GO:0036180, GO:0036187, GO:0036244, GO:0045761, GO:1900442	KOG3140
CGRM202019g762.t1	GO:0000022, GO:0005634
CGRM202019g763.t1	GO:0005515, GO:0009651, GO:0005737, GO:0005829
CGRM202019g764.t1	GO:0005634, GO:0005829	KOG3141	2.1.1.22
CGRM202019g765.t1	GO:0005515, GO:0015629, GO:0030036, GO:0030479, GO:0044255, GO:0005794
CGRM202019g766.t1	GO:0000436, GO:0005515, GO:0016602, GO:0043457, GO:0000978, GO:0003677, GO:0003700, GO:0006109, GO:0006355, GO:0030447, GO:0034605, GO:0035690, GO:0036171, GO:0036244, GO:0044182, GO:0071280, GO:0071469, GO:1900436, GO:1900445, GO:0005634	KOG3142
CGRM202019g767.t1	GO:0000289, GO:0000932, GO:0000956, GO:0003723, GO:0005634, GO:0005829, GO:0032079, GO:0070336
CGRM202019g768.t1	GO:0007009, GO:0009267, GO:0009405, GO:0022604, GO:0030447, GO:0031505, GO:0035690, GO:0036168, GO:0036170, GO:0036178, GO:0036180, GO:0044182, GO:0044406, GO:0071244, GO:1900429, GO:1900432	KOG3143	3.1.4.17
CGRM202019g769.t1	GO:0003743, GO:0005515, GO:0005737, GO:0005852, GO:0006413, GO:0010494, GO:0043614, GO:0009277, GO:0035690, GO:0009847	KOG3144
CGRM202019g770.t1	GO:0005515, GO:0016192, GO:0030173, GO:0005768, GO:0005794, GO:0005802, GO:0009306, GO:0009826, GO:0005783	KOG3145
CGRM202019g771.t1	GO:0005730, GO:0006364, GO:0016433, GO:0031167, GO:0042273, GO:0005634	KOG3146
CGRM202019g772.t1	GO:0005515, GO:0043047
CGRM202019g773.t1	GO:0000978, GO:0005515, GO:0045944, GO:0005634, GO:0000070, GO:0000780, GO:0005819, GO:0019237	KOG3147
CGRM202019g774.t1	GO:0000329, GO:0005515, GO:0007033, GO:0016192, GO:0032889, GO:0034727, GO:0042144, GO:0035091, GO:0000011, GO:0009267, GO:0030447, GO:0036170, GO:0036180
CGRM202019g774.t2	GO:0000329, GO:0005515, GO:0007033, GO:0016192, GO:0032889, GO:0034727, GO:0042144, GO:0035091, GO:0000011, GO:0009267, GO:0030447, GO:0036170, GO:0036180
CGRM202019g775.t1	GO:0000439, GO:0005634, GO:0005675, GO:0005829, GO:0006289, GO:0006366, GO:0070816	KOG3148
CGRM202019g776.t1	GO:0005743, GO:0009060, GO:0031305, GO:0033617, GO:0051082
CGRM202019g777.t1	GO:0000725, GO:0005515
CGRM202019g778.t1	GO:0009277, GO:0000002, GO:0005199, GO:0005739, GO:0005840, GO:0031505
CGRM202019g778.t2	GO:0009277, GO:0000002, GO:0005199, GO:0005739, GO:0005840, GO:0031505
CGRM202019g779.t1	GO:0005515, GO:0005634, GO:0030491, GO:0046982, GO:0005829, GO:0007131
CGRM202019g779.t2	GO:0005515, GO:0005634, GO:0030491, GO:0046982, GO:0005829, GO:0007131
CGRM202019g780.t1	GO:0009405, GO:0031505, GO:0035690, GO:0055074, GO:0070370, GO:0000724, GO:0004722, GO:0005515, GO:0006470, GO:0051173, GO:0072462, GO:2000002, GO:0000794, GO:0005634, GO:0005737, GO:1902660, GO:2001034	KOG3150, KOG3151	3.1.3.16
CGRM202019g781.t1	GO:0001076, GO:0003723, GO:0005515, GO:0005634, GO:0006325, GO:0006368, GO:0032968, GO:0080182, GO:0090262, GO:2001209	KOG3152
CGRM202019g782.t1	GO:0004843, GO:0005515, GO:0016579, GO:0043162, GO:0005737, GO:0005829	KOG3153
CGRM202019g783.t1	GO:0005743, GO:0006744, GO:0005739, GO:0071276, GO:0071585, GO:0006979, GO:0022008, GO:0022904, GO:0034599, GO:0042775, GO:0070584	KOG3154	1.14.13.-
CGRM202019g784.t1	GO:0006083, GO:0009267, GO:0030447, GO:0035690, GO:0036170, GO:0036180, GO:0005829
CGRM202019g785.t1	GO:0000750, GO:0001403, GO:0005515, GO:0007015, GO:0007118, GO:0007119, GO:0007124, GO:0030010, GO:0031106, GO:0007264, GO:0000142, GO:0030427, GO:0030448	KOG3155, KOG3156
CGRM202019g786.t1	GO:0004638, GO:0006144, GO:0009405, GO:0046084	KOG3157	4.1.1.21
CGRM202019g787.t1	GO:0005740, GO:0006526, GO:0010106	KOG3158
CGRM202019g788.t1	GO:0000329, GO:0005515, GO:0010008, GO:0032266, GO:0046854, GO:0070772, GO:0000750, GO:0006995, GO:0016192, GO:0000011, GO:0007033, GO:0007035, GO:0009267, GO:0030447, GO:0036170, GO:0036180	KOG3159	2.7.1.150
CGRM202019g789.t1	GO:0005576, GO:0005739, GO:0008270	KOG3160
CGRM202019g790.t1	GO:0004857, GO:0043086, GO:0005515, GO:0005634, GO:0005654, GO:0019899
CGRM202019g791.t1	GO:0005515, GO:0005829, GO:0006448, GO:0022626, GO:0042327, GO:0071232, GO:0071264	KOG3161, KOG3162
CGRM202019g792.t1	GO:0000502, GO:0004843, GO:0005838, GO:0016579, GO:1901799, GO:0043581, GO:0005634, GO:0005654	KOG3163
CGRM202019g793.t1	GO:0005758, GO:0031314, GO:0005634, GO:0005829
CGRM202019g794.t1	GO:0005515, GO:0006338, GO:0003677, GO:0016887, GO:0031491, GO:0005634, GO:0006342
CGRM202019g795.t1	GO:0004683, GO:0006468, GO:0005737, GO:0007165	KOG3164	2.7.11.17
CGRM202019g796.t1	GO:0004373, GO:0005978, GO:0005737	KOG3165	2.4.1.11
CGRM202019g797.t1		KOG3166
CGRM202019g798.t1	GO:0000329, GO:0000407, GO:0005515, GO:0005768, GO:0005774, GO:0005829, GO:0016236, GO:0030242, GO:0032258, GO:0034727, GO:0035091, GO:0043130, GO:0044805, GO:0045324, GO:0070772	KOG3167
CGRM202019g799.t1	GO:0005515, GO:0005886, GO:0031625, GO:0042493
CGRM202019g800.t1	GO:0006089, GO:0044410, GO:0052002, GO:0004460, GO:0005739, GO:0005758	KOG3170, KOG3171	1.1.2.3
CGRM202019g800.t2	GO:0006089, GO:0044410, GO:0052002, GO:0004460, GO:0005739, GO:0005758	KOG3172
CGRM202019g801.t1	GO:0006465, GO:0045047, GO:0008233, GO:0005886		3.4.-.-
CGRM202019g802.t1	GO:0005515, GO:0000785, GO:0003682, GO:0003938	KOG3173	1.1.1.205
CGRM202019g803.t1	GO:0005634, GO:0005829, GO:0004044, GO:0006189, GO:0042802	KOG3174
CGRM202019g804.t1	GO:0005777, GO:0006281, GO:0005739, GO:0006104, GO:0015937	KOG3175
CGRM202019g805.t1	GO:0004096, GO:0005737, GO:0005777, GO:0005829, GO:0034599, GO:0009405, GO:0000302, GO:0001315, GO:0005515, GO:0005759, GO:0005782, GO:0042744, GO:0009267, GO:0009277, GO:0030447, GO:0036170, GO:0036171, GO:0042542, GO:0051701, GO:0070301	KOG3176	1.11.1.6
CGRM202019g806.t1	GO:0003959, GO:0005515, GO:0006915, GO:0005739, GO:0000324, GO:0009986, GO:0030446	KOG3177
CGRM202019g807.t1	GO:0002181, GO:0003723, GO:0003735, GO:0005515, GO:0022625	KOG3178
CGRM202019g808.t1	GO:0003735, GO:0005762, GO:0005737	KOG3179
CGRM202019g809.t1	GO:0000131, GO:0005515, GO:0005798, GO:0005886, GO:0005934, GO:0005935, GO:0006888, GO:0017157, GO:0005829, GO:0016192, GO:0005737, GO:0017137, GO:0031982, GO:0032880
CGRM202019g809.t2	GO:0000131, GO:0005515, GO:0005798, GO:0005886, GO:0005934, GO:0005935, GO:0006888, GO:0017157, GO:0005829, GO:0016192
CGRM202019g810.t1	GO:0005515, GO:0005740, GO:0005743, GO:0005759, GO:0016021, GO:0019898, GO:0033617
CGRM202019g811.t1	GO:0005829, GO:0005515, GO:0019878, GO:0005739, GO:0009085		4.2.1.35, 4.2.1.33
CGRM202019g811.t2	GO:0005829, GO:0005515, GO:0019878, GO:0005739, GO:0009085	KOG3181	4.2.1.36
CGRM202019g812.t1	GO:0000398, GO:0003723	KOG3182
CGRM202019g813.t1	GO:0005743, GO:0005634, GO:0005829, GO:0005739	KOG3183	2.7.1.26
CGRM202019g814.t1	GO:0003735, GO:0005762, GO:0005739	KOG3184
CGRM202019g815.t1	GO:0005515
CGRM202019g816.t1	GO:0005515, GO:0006888, GO:0030126, GO:0005886, GO:0005794, GO:0030137	KOG3185
CGRM202019g817.t1	GO:0005515
CGRM202019g818.t1	GO:0000398, GO:0003729
CGRM202019g819.t1	GO:0005682, GO:0022008	KOG3186	3.6.4.13
CGRM202019g820.t1	GO:0005515, GO:0005777, GO:0005778, GO:0005829, GO:0030674, GO:0000122, GO:0006635, GO:0009405, GO:0016558, GO:0030447, GO:0035690, GO:0044182, GO:1900429	KOG3188
CGRM202019g821.t1	GO:0000009, GO:0000032, GO:0000136, GO:0000917, GO:0005515, GO:0007114, GO:0005783, GO:0005794	KOG3189	2.4.1.-
CGRM202019g822.t1	GO:0005515, GO:0006888, GO:0051276	KOG3190
CGRM202019g823.t1	GO:0000082, GO:0005515, GO:0005634, GO:0009749, GO:0015758, GO:0045944, GO:0000122, GO:0004672, GO:0004674, GO:0005737, GO:0005829, GO:0006468, GO:0007070, GO:0045835	KOG3191
CGRM202019g824.t1	GO:0005634, GO:0005829	KOG3192	2.7.1.12
CGRM202019g825.t1
CGRM202019g826.t1	GO:0005515, GO:0005743, GO:0009060, GO:0016485, GO:0033617, GO:0051082, GO:0005739
CGRM202019g827.t1	GO:0000329, GO:0005515, GO:0042144, GO:0042802, GO:0043581
CGRM202019g828.t1	GO:0000993, GO:0003729, GO:0005515, GO:0005634, GO:0005829, GO:0005849, GO:0006369, GO:0006378, GO:0042493	KOG3193
CGRM202019g829.t1	GO:0006348, GO:0044011, GO:0001308, GO:0003690, GO:0005515, GO:0006303, GO:0006342, GO:0031491
CGRM202019g830.t1	GO:0004017, GO:0005737, GO:0005758, GO:0006172, GO:0006270, GO:0009117, GO:0005622	KOG3199	2.7.4.3
CGRM202019g831.t1	GO:0006493
CGRM202019g832.t1	GO:0009277, GO:0009986, GO:0030246, GO:0044406, GO:0050839, GO:0044011
CGRM202019g833.t1	GO:0009277, GO:0044406
CGRM202019g834.t1
CGRM202019g835.t1	GO:0009277, GO:0009986, GO:0030246, GO:0044406, GO:0050839
CGRM202019g836.t1	GO:0009277, GO:0009986
CGRM202019g837.t1
CGRM202019g838.t1	GO:0044406, GO:0009277
CGRM202019g839.t1	GO:0009277, GO:0009986, GO:0030246, GO:0044011, GO:0044406
CGRM202019g840.t1
CGRM202019g841.t1	GO:0009277, GO:0005576, GO:0031505
CGRM202019g842.t1	GO:0009277, GO:0044406
CGRM202019g843.t1	GO:0005634, GO:0005829, GO:0045944, GO:0003700, GO:0006357, GO:0008144, GO:0030522, GO:0035690, GO:0042493, GO:0043565, GO:0071466
CGRM202019g844.t1	GO:0004084, GO:0005759, GO:0009082, GO:0009083, GO:0031571, GO:0034644, GO:0005737	KOG3201	2.6.1.42
CGRM202019g845.t1	GO:0009396, GO:0005739	KOG3202	6.3.3.2
CGRM202019g846.t1	GO:0005739	KOG3203
CGRM202019g847.t1	GO:0000790, GO:0005634, GO:0005829, GO:0045335	KOG3204
CGRM202019g848.t1	GO:0000981, GO:0005634, GO:0006366, GO:0009405, GO:0034599, GO:0035690, GO:0043619, GO:0044212, GO:0003700, GO:0005829, GO:0006351, GO:0008361, GO:0035556, GO:0048315, GO:0070301, GO:0071470, GO:0071474	KOG3205, KOG3206
CGRM202019g849.t1	GO:0000329, GO:0001302, GO:0001324, GO:0004674, GO:0005634, GO:0005737, GO:0006468, GO:0032880, GO:0043619, GO:0045943, GO:0000785, GO:0001410, GO:0009267, GO:0009405, GO:0030447, GO:0036170, GO:0036171, GO:0044182, GO:1900436, GO:1900438, GO:0036180, GO:0005993, GO:0007186, GO:0009847	KOG3207, KOG3208, KOG3209, KOG3210, KOG3211, KOG3212, KOG3213	2.7.11.1
CGRM202019g850.t1	GO:0005788, GO:0030246, GO:0030433, GO:0030176, GO:0005515	KOG3215
CGRM202019g851.t1	GO:0003735, GO:0022627, GO:0043581	KOG3216
CGRM202019g852.t1	GO:0000492, GO:0005515, GO:0042802
CGRM202019g853.t1	GO:0000221	KOG3217
CGRM202019g854.t1	GO:0007131, GO:0005634, GO:0005737, GO:0005829	KOG3218
CGRM202019g855.t1	GO:0005739, GO:0032543, GO:0044267	KOG3219
CGRM202019g856.t1	GO:0005739, GO:0005622	KOG3220
CGRM202019g857.t1	GO:0001402, GO:0005887, GO:0006970, GO:0006972, GO:0030010, GO:0030427, GO:0005576, GO:0009986, GO:0030447, GO:0031505, GO:0043410, GO:0044182
CGRM202019g858.t1	GO:0000398, GO:0003723, GO:0005515
CGRM202019g859.t1	GO:0005739	KOG3221	2.5.1.47
CGRM202019g860.t1	GO:0005840, GO:0005737, GO:0071465, GO:0005634
CGRM202019g861.t1	GO:0045335	KOG3223	2.7.7.14
CGRM202019g862.t1	GO:0000398, GO:0005682, GO:0046540	KOG3224
CGRM202019g863.t1	GO:0000991, GO:0001174, GO:0005674, GO:0006367, GO:0006368, GO:0005634	KOG3225	3.6.4.12
CGRM202019g864.t1	GO:0005779, GO:0007031
CGRM202019g864.t2	GO:0005779, GO:0007031
CGRM202019g865.t1	GO:0004842, GO:0031463, GO:0042787, GO:0005515, GO:0005829, GO:0009793, GO:0019005
CGRM202019g866.t1	GO:0000123, GO:0000812, GO:0005515, GO:0006281, GO:0006338, GO:0016568, GO:0034087, GO:0035267, GO:0043486, GO:0051276, GO:0005634	KOG3226
CGRM202019g867.t1	GO:0000776, GO:0005515, GO:0005634, GO:0005737, GO:0005794
CGRM202019g868.t1	GO:0000086, GO:0005515, GO:0006302, GO:0006337, GO:0006368, GO:0007059, GO:0016586, GO:0031055, GO:0033262, GO:0043044, GO:0015616, GO:0005634, GO:0005829, GO:0001824, GO:0016514
CGRM202019g869.t1	GO:0005829, GO:0005085, GO:0005853, GO:0003746, GO:0005840, GO:0006414, GO:0009986, GO:0032232, GO:1990145	KOG3227
CGRM202019g870.t1		KOG3228
CGRM202019g871.t1	GO:0003934, GO:0009396, GO:0005634, GO:0005829	KOG3229	3.5.4.16
CGRM202019g872.t1	GO:0005886, GO:0005622
CGRM202019g872.t2	GO:0005886, GO:0005622
CGRM202019g873.t1	GO:0004825, GO:0005515, GO:0005737, GO:0006431, GO:0017102, GO:0005829	KOG3230	6.1.1.10
CGRM202019g874.t1	GO:0005788, GO:0009636, GO:0016021, GO:0016125, GO:0005737, GO:0005783, GO:0005739
CGRM202019g875.t1	GO:0000408, GO:0000723, GO:0004674, GO:0005515, GO:0006468, GO:0045944, GO:0070525, GO:0005634, GO:0005829	KOG3231
CGRM202019g876.t1	GO:0005515, GO:0006623, GO:0006896, GO:0030123	KOG3232
CGRM202019g877.t1	GO:0043132, GO:0015663, GO:0015890, GO:0005783, GO:0035353, GO:1903222	KOG3233
CGRM202019g878.t1	GO:0000014, GO:0000112, GO:0005515, GO:0006366, GO:0034644, GO:0005634, GO:0006289	KOG3234
CGRM202019g879.t1	GO:0005739, GO:0006828, GO:0006783	KOG3235
CGRM202019g880.t1	GO:0000124, GO:0000775, GO:0004402, GO:0005515, GO:0005634, GO:0005671, GO:0005829, GO:0010484, GO:0016568, GO:0016573, GO:0032968, GO:0043966, GO:0046695, GO:0070577, GO:0035690, GO:0000122, GO:0006338, GO:0006357, GO:0007131, GO:0071276, GO:0071585	KOG3236	2.3.1.48
CGRM202019g881.t1	GO:0005829, GO:0000015, GO:0000324, GO:0004634, GO:0005515, GO:0005739, GO:0006094, GO:0006096, GO:0032889	KOG3237	4.2.1.11
CGRM202019g882.t1	GO:0005743, GO:0006744, GO:0005739	KOG3238	1.14.13.-
CGRM202019g883.t1	GO:0005515, GO:0010494
CGRM202019g884.t1	GO:0003677, GO:0003700, GO:0030447, GO:0005634, GO:0009405, GO:0036178, GO:0036180, GO:0036244, GO:0044182, GO:1900429	KOG3239
CGRM202019g885.t1
CGRM202019g886.t1	GO:0000126, GO:0003677, GO:0005515, GO:0070893, GO:0070898, GO:0005634	KOG3240
CGRM202019g887.t1	GO:0000055, GO:0005634, GO:0007089, GO:0030036, GO:0042273, GO:0005730	KOG3241
CGRM202019g888.t1	GO:0004775, GO:0005739, GO:0006104	KOG3242, KOG3243	6.2.1.5, 6.2.1.4
CGRM202019g889.t1	GO:0006850, GO:0031966, GO:0050833, GO:1901475, GO:0031305, GO:0005886	KOG3244
CGRM202019g890.t1	GO:0006897, GO:0005515, GO:0005829	KOG3245
CGRM202019g891.t1	GO:0003872, GO:0005515, GO:0005739, GO:0005945, GO:0006096, GO:0015992, GO:0046961, GO:0005524, GO:0005737, GO:0005829, GO:0061615, GO:1902600	KOG3246	2.7.1.11
CGRM202019g892.t1	GO:0005515, GO:0005777, GO:0005829, GO:0016558
CGRM202019g893.t1	GO:0001100, GO:0005515, GO:0005934, GO:0005935, GO:0042802, GO:0043332, GO:0000747, GO:0030447, GO:0044182	KOG3247
CGRM202019g894.t1	GO:0000422, GO:0032153, GO:0051286
CGRM202019g895.t1	GO:0045324, GO:0071285
CGRM202019g896.t1	GO:0031305
CGRM202019g897.t1	GO:0009651, GO:0045944, GO:0008204, GO:0016125, GO:0035690, GO:0045892, GO:0005634, GO:0005829
CGRM202019g898.t1	GO:0005515, GO:0005832, GO:0006457, GO:0051082, GO:0005634, GO:0005829, GO:0043581	KOG3248
CGRM202019g899.t1	GO:0006696, GO:0035690, GO:0045944, GO:0000978, GO:0016020, GO:0048471, GO:0008204, GO:0016125, GO:0045892
CGRM202019g900.t1	GO:0006506	KOG3251	2.4.1.-
CGRM202019g901.t1	GO:0000209, GO:0000502, GO:0030433	KOG3252	2.3.2.26
CGRM202019g902.t1	GO:0005768, GO:0043581, GO:0005737	KOG3253
CGRM202019g903.t1	GO:0004029, GO:0004030, GO:0005576, GO:0005622, GO:0006067, GO:0006567, GO:0019413, GO:0071470	KOG3254	1.2.1.5
CGRM202019g904.t1	GO:0000775, GO:0019237, GO:0000778, GO:0000921, GO:0005515, GO:0007094, GO:0008301, GO:0031518, GO:0034605, GO:0036180, GO:0044117, GO:0070783, GO:1900443
CGRM202019g905.t1	GO:0000710, GO:0005515, GO:0005524, GO:0006298, GO:0007131, GO:0016887, GO:0003690, GO:0003697	KOG3255
CGRM202019g906.t1		KOG3256
CGRM202019g907.t1	GO:0005773, GO:0005829, GO:0008654, GO:0009060, GO:0019898, GO:0031965, GO:0042144, GO:0005515, GO:0006997, GO:0006913	KOG3257	3.1.3.4
CGRM202019g908.t1	GO:0003700, GO:0030447, GO:0036178, GO:0036244, GO:0045944, GO:1900442
CGRM202019g909.t1	GO:0000447, GO:0000472, GO:0000480, GO:0005730, GO:0006364, GO:0006412, GO:0032040, GO:0005634, GO:0005819	KOG3258
CGRM202019g910.t1
CGRM202019g911.t1	GO:0009277, GO:0005199, GO:0005628, GO:0031505
CGRM202019g912.t1	GO:0005515, GO:0005749, GO:0006099, GO:0008177, GO:0031966, GO:0045333, GO:0009986, GO:0030445	KOG3260	1.3.5.1
CGRM202019g913.t1	GO:0015793, GO:0000747, GO:0005886, GO:0006846, GO:0046685
CGRM202019g913.t2	GO:0015793, GO:0000747, GO:0005886, GO:0006846, GO:0046685
CGRM202019g914.t1	GO:0000324, GO:0000329, GO:0010038, GO:0015893, GO:0042493	KOG3261
CGRM202019g915.t1
CGRM202019g916.t1	GO:0000329, GO:0006880, GO:0005886, GO:0006826, GO:0006879, GO:0015891
CGRM202019g917.t1	GO:0000447, GO:0000472, GO:0000480, GO:0001671, GO:0003723, GO:0005730, GO:0032781, GO:0005737, GO:0030686, GO:0005634, GO:0022008	KOG3262
CGRM202019g918.t1	GO:0000055, GO:0005515, GO:0005634, GO:0005654, GO:0005730, GO:0005819	KOG3263
CGRM202019g919.t1	GO:0000175, GO:0000289, GO:0000932, GO:0005515, GO:0005737, GO:0006357, GO:0006368, GO:0030015, GO:0032968, GO:0022008	KOG3264
CGRM202019g920.t1	GO:0005515, GO:0016579, GO:0034517, GO:0042802, GO:0005811, GO:0005829, GO:0007265	KOG3266
CGRM202019g921.t1	GO:0004755, GO:0019878, GO:0005829, GO:0009085	KOG3267	1.5.1.10
CGRM202019g922.t1	GO:0005628, GO:0005886, GO:0005934, GO:0005935, GO:0031201, GO:0033101, GO:0061025, GO:0004683
CGRM202019g923.t1	GO:0042493, GO:0005802, GO:0006886, GO:0006897, GO:0031902, GO:0045332, GO:0051666, GO:0004012, GO:0005783, GO:0010570	KOG3268
CGRM202019g923.t2	GO:0042493, GO:0005802, GO:0006886, GO:0006897, GO:0031902, GO:0045332, GO:0051666, GO:0004012, GO:0005783
CGRM202019g924.t1	GO:0004672, GO:0004674, GO:0005737, GO:0005886, GO:0006468, GO:0046777, GO:0045332	KOG3269, KOG3270, KOG3271, KOG3272
CGRM202019g925.t1	GO:0000470, GO:0005515, GO:0018364, GO:0030488, GO:0030490, GO:0035657, GO:0042273, GO:0042274, GO:0043528, GO:0070476, GO:0004809, GO:0016435, GO:0005634, GO:0005829	KOG3273
CGRM202019g926.t1	GO:0005743, GO:0045182, GO:0070131, GO:0097034
CGRM202019g927.t1	GO:0009277, GO:0050839
CGRM202019g928.t1	GO:0000147, GO:0005515, GO:0005938, GO:0008104, GO:0030479, GO:0051015, GO:0030427, GO:0032153, GO:0051286	KOG3274
CGRM202019g929.t1	GO:0000433, GO:0005515, GO:0005634, GO:0007070, GO:0016584, GO:0042393, GO:0043130, GO:0043486, GO:0061392, GO:0080025, GO:0000082, GO:0000086, GO:0000122, GO:0004842, GO:0007096, GO:0009267, GO:0009405, GO:0016337, GO:0030447, GO:0032040, GO:0035690, GO:0036166, GO:0036170, GO:0036171, GO:0036180, GO:0042787, GO:0043224, GO:0044182, GO:0044409, GO:0045892, GO:0071280, GO:0097308, GO:1900429	KOG3275
CGRM202019g930.t1	GO:0004163, GO:0016126, GO:0005634, GO:0005829	KOG3277	4.1.1.33
CGRM202019g931.t1	GO:0005739, GO:0006744, GO:0008412, GO:0032592, GO:0005743, GO:0071276, GO:0071585, GO:0006071	KOG3278	2.5.1.39
CGRM202019g932.t1
CGRM202019g933.t1
CGRM202019g934.t1	GO:0000747, GO:0000790, GO:0003677, GO:0003700, GO:0005634, GO:0006355, GO:0007155, GO:0036166, GO:0043565, GO:0044011, GO:0044182, GO:0044406, GO:0045944, GO:1900231, GO:2000220, GO:0005829
CGRM202019g935.t1	GO:0005515, GO:0005634, GO:0005737, GO:0005829, GO:0070682, GO:0006974, GO:0008540
CGRM202019g936.t1	GO:0001403, GO:0002098, GO:0002143, GO:0005515, GO:0005737, GO:0005829, GO:0007114, GO:0031386, GO:0032447, GO:0034227, GO:0034599, GO:0042803, GO:0005634	KOG3279
CGRM202019g937.t1	GO:0005634, GO:0008379, GO:0034599, GO:0045454, GO:0005829	KOG3280
CGRM202019g938.t1	GO:0009277, GO:0005199, GO:0031505
CGRM202019g939.t1	GO:0006493		2.4.1.-
CGRM202019g940.t1	GO:0006493		2.4.1.-
CGRM202019g941.t1	GO:0003735, GO:0005762, GO:0005739, GO:0017148	KOG3282
CGRM202019g942.t1	GO:0000447, GO:0006407	KOG3283
CGRM202019g943.t1	GO:0000790, GO:0005634, GO:0000122, GO:0001764, GO:0003677, GO:0007409, GO:0007411	KOG3284
CGRM202019g944.t1	GO:0005829, GO:0000077, GO:0001302, GO:0005737, GO:0005844, GO:0006457, GO:0008379, GO:0033194, GO:0034599, GO:0042262, GO:0043022, GO:0045454, GO:0051082, GO:0051920	KOG3285	1.11.1.15
CGRM202019g945.t1	GO:0000398, GO:0000839, GO:0005515, GO:0005789, GO:0030433, GO:0032947, GO:0042802
CGRM202019g945.t2	GO:0000398, GO:0000839, GO:0005515, GO:0005789, GO:0030433, GO:0032947, GO:0042802, GO:0000993, GO:0003729, GO:0005634, GO:0005737, GO:0006406, GO:0006415, GO:0008143, GO:0017148, GO:0032968
CGRM202019g946.t1	GO:0005751, GO:0006298, GO:0031305, GO:0033617, GO:0097249, GO:0097250, GO:0005886, GO:0043066	KOG3286
CGRM202019g947.t1	GO:0000329, GO:0005769, GO:0005770, GO:0005802, GO:0007035, GO:0015385, GO:0015386, GO:0030004, GO:0035725, GO:0071805, GO:0005737, GO:0005794	KOG3287
CGRM202019g948.t1	GO:0005515, GO:0005643, GO:0005816, GO:0005635, GO:0005783, GO:0031965, GO:0043495, GO:0090307
CGRM202019g949.t1	GO:0000150, GO:0000228, GO:0000709, GO:0000722, GO:0000724, GO:0000727, GO:0000733, GO:0005634, GO:0006301, GO:0000723, GO:0006281, GO:0006312, GO:0009405, GO:0030447, GO:0034599, GO:0034644, GO:0035690, GO:0036166, GO:0044182, GO:1900429, GO:0000711, GO:0000734, GO:0003697, GO:0005515, GO:0007533, GO:0051260	KOG3288
CGRM202019g950.t1	GO:0000070, GO:0005635
CGRM202019g951.t1	GO:0003876, GO:0005515, GO:0006163, GO:0006178, GO:0005829, GO:0006357	KOG3289	3.5.4.6
CGRM202019g952.t1	GO:0004175, GO:0004222, GO:0005615, GO:0006508
CGRM202019g953.t1	GO:0005515, GO:0006614, GO:0006620, GO:0008565, GO:0031204, GO:0005886, GO:0005635, GO:0005783, GO:0005938	KOG3290
CGRM202019g954.t1	GO:0000009, GO:0000032, GO:0000136, GO:0006486, GO:0005515, GO:0006487	KOG3291	2.4.1.-
CGRM202019g955.t1	GO:0005739, GO:0019904, GO:0033615, GO:0005515	KOG3292
CGRM202019g956.t1	GO:0006457, GO:0007010, GO:0016272, GO:0051082
CGRM202019g957.t1	GO:0000055, GO:0000447, GO:0005515, GO:0005654, GO:0005730, GO:0030687, GO:0034399, GO:0042273, GO:0035690	KOG3293
CGRM202019g958.t1	GO:0005730, GO:0006325, GO:0042790, GO:0009506, GO:0005515, GO:0005634, GO:0005829
CGRM202019g959.t1	GO:0005829, GO:0032153, GO:0051286
CGRM202019g959.t2	GO:0005829, GO:0032153, GO:0051286
CGRM202019g960.t1	GO:0005783	KOG3294
CGRM202019g961.t1	GO:0000324, GO:0004177, GO:0007039, GO:0005576	KOG3295
CGRM202019g962.t1	GO:0005576, GO:0015918, GO:0009277, GO:0009405, GO:0009986
CGRM202019g963.t1	GO:0003924, GO:0005515, GO:0005770, GO:0006623, GO:0006895, GO:0006897, GO:0032511, GO:0036010, GO:0036258, GO:0005525, GO:0005769, GO:0007264	KOG3296, KOG3297, KOG3298, KOG3299, KOG3300
CGRM202019g964.t1	GO:0005743, GO:0030061, GO:0031305, GO:0045041, GO:0005886, GO:0005622	KOG3301
CGRM202019g965.t1	GO:0004842, GO:0005634, GO:0005829, GO:0030437, GO:0043581	KOG3302
CGRM202019g966.t1	GO:0000723, GO:0007004, GO:0001934, GO:0005515, GO:0005829, GO:0031931, GO:0031932, GO:0070209
CGRM202019g967.t1	GO:0005737, GO:0006886, GO:0005829, GO:0032153, GO:0005634	KOG3303
CGRM202019g968.t1	GO:0005743, GO:0006465, GO:0005739	KOG3304
CGRM202019g969.t1	GO:0005739
CGRM202019g970.t1	GO:0000462, GO:0005515, GO:0005634, GO:0005730, GO:0030687, GO:0042273, GO:0070545, GO:0009267, GO:0009405, GO:0030447, GO:0035690, GO:0036170, GO:0044786	KOG3307
CGRM202019g971.t1	GO:0000991, GO:0001113, GO:0001129, GO:0005515, GO:0045944, GO:0051123, GO:0070847
CGRM202019g972.t1	GO:0005789
CGRM202019g973.t1	GO:0005789, GO:0006461, GO:0000920, GO:0001411, GO:0005774, GO:0006897, GO:0007033, GO:0030139, GO:0030448, GO:0031505
CGRM202019g974.t1	GO:0000226, GO:0005198, GO:0005515, GO:0005829, GO:0005885, GO:0006898, GO:0030036, GO:0035690, GO:0005634, GO:0030479, GO:0032153, GO:0034314, GO:0051286	KOG3308
CGRM202019g975.t1	GO:0005739, GO:0006412, GO:0019843, GO:0022627	KOG3309
CGRM202019g976.t1	GO:0003735, GO:0005763, GO:0005739, GO:0022627	KOG3310
CGRM202019g977.t1	GO:0000463, GO:0000466, GO:0005730, GO:0030687, GO:0005634, GO:0005829, GO:0022008	KOG3311
CGRM202019g978.t1	GO:0005515, GO:0005783, GO:0000139, GO:0005634, GO:0005829, GO:0006882, GO:0016192, GO:0006874
CGRM202019g979.t1	GO:0009267, GO:0036170, GO:0036180, GO:0005794, GO:0032153, GO:0051286	KOG3312
CGRM202019g980.t1	GO:0000054, GO:0005506, GO:0005515, GO:0005634, GO:0005737, GO:0006413, GO:0006415, GO:0022626, GO:0042273, GO:0005829	KOG3314
CGRM202019g981.t1	GO:0000209, GO:0005515, GO:0005634, GO:0005737, GO:0006301, GO:0010994, GO:0031371, GO:0004842, GO:0007409, GO:0007412, GO:0007625, GO:0007629, GO:0007630, GO:0008594, GO:0072347, GO:0006511, GO:0010039, GO:0010053, GO:0016567, GO:0046686, GO:0010942, GO:0031624, GO:0035370, GO:0045977, GO:0060074, GO:1902916	KOG3315, KOG3316, KOG3317, KOG3318, KOG3319	2.3.2.23
CGRM202019g982.t1	GO:0004012, GO:0005886, GO:0006886, GO:0006897, GO:0007163, GO:0045332, GO:0005515	KOG3320
CGRM202019g982.t2	GO:0004012, GO:0005886, GO:0006886, GO:0006897, GO:0007163, GO:0045332, GO:0005515	KOG3321
CGRM202019g982.t3	GO:0004012, GO:0005886, GO:0006886, GO:0006897, GO:0007163, GO:0045332, GO:0005515	KOG3322
CGRM202019g983.t1	GO:0000122, GO:0000978, GO:0001300, GO:0005634, GO:0005829, GO:0045944, GO:0043565, GO:0034599
CGRM202019g984.t1	GO:0000710, GO:0005515, GO:0005524, GO:0006298, GO:0016887, GO:0036297	KOG3323
CGRM202019g985.t1	GO:0001102, GO:0005515, GO:0005634, GO:0005829, GO:0006879, GO:0015036, GO:0030036, GO:0034599, GO:0005737	KOG3324
CGRM202019g986.t1	GO:0000028, GO:0002109, GO:0022627, GO:0031386, GO:0042254, GO:0005794, GO:0005886, GO:0009506, GO:0003735, GO:0005576, GO:0016567, GO:0015935, GO:0044822, GO:0050803	KOG3325, KOG3326
CGRM202019g987.t1	GO:0005515, GO:0005758, GO:0031314, GO:2001246, GO:0070584	KOG3327
CGRM202019g988.t1	GO:0005634, GO:0005737, GO:0008655, GO:0042802, GO:0005829, GO:0008270, GO:0042803	KOG3328	3.5.4.5
CGRM202019g989.t1	GO:0003729, GO:0010629, GO:0022626, GO:0035551, GO:0070006, GO:0005634, GO:0005730, GO:0005829	KOG3329
CGRM202019g990.t1	GO:0005832, GO:0006457, GO:0051082, GO:0035690, GO:0005634, GO:0005829	KOG3331
CGRM202019g991.t1	GO:0044376, GO:1990022, GO:0005634, GO:0005829, GO:0043581	KOG3332
CGRM202019g992.t1	GO:0000329, GO:0098655	KOG3333
CGRM202019g993.t1	GO:0000329, GO:0000407, GO:0004672, GO:0005515, GO:0005768, GO:0005777, GO:0006468, GO:0016303, GO:0030242, GO:0032968, GO:0036092, GO:0046854, GO:0071561, GO:0005643	KOG3334	2.7.1.137
CGRM202019g994.t1	GO:0003682, GO:0003723, GO:0005515, GO:0005634, GO:0005829, GO:0005847, GO:0030846, GO:0031124, GO:0031126
CGRM202019g995.t1	GO:0009249, GO:0005737	KOG3335	2.3.1.181
CGRM202019g996.t1	GO:0005783, GO:0005789	KOG3336
CGRM202019g997.t1	GO:0043132, GO:0005886, GO:0015234, GO:0015888, GO:0071934, GO:1903088, GO:1903089
CGRM202019g998.t1	GO:0000018, GO:0003917, GO:0005515, GO:0007004, GO:0007064, GO:0007131, GO:0031422, GO:0000070, GO:0000280, GO:0005634, GO:0005739, GO:0006261, GO:0006301, GO:0006265, GO:0003916	KOG3337	5.99.1.2
CGRM202019g999.t1	GO:0000723, GO:0003697, GO:0003723, GO:0005515, GO:0005634, GO:0005730, GO:0007004, GO:0000184, GO:0000932, GO:0005737, GO:0017148, GO:0008047, GO:0043085
CGRM202019g1000.t1	GO:0003924, GO:0005515, GO:0005525, GO:0005829, GO:0005933, GO:0030950, GO:0045921, GO:0090338, GO:0000226, GO:0005634, GO:0030036, GO:0071963, GO:0001411	KOG0393
CGRM202019g1001.t1	GO:0005634, GO:0007265, GO:0009272, GO:0045944
CGRM202019g1002.t1	GO:0005886, GO:0006855, GO:0015238, GO:0005887, GO:0030476	KOG0255
CGRM202019g1003.t1	GO:0000790, GO:0005515
CGRM202019g1004.t1	GO:0009277, GO:0031505, GO:0000920, GO:0005576, GO:0009405, GO:0009986, GO:0030447, GO:0036180, GO:0042973, GO:0044011, GO:0044406, GO:0044407
CGRM202019g1005.t1	GO:0030148, GO:0005783, GO:0005811	KOG1209	1.1.1.101
CGRM202019g1006.t1	GO:0009353, GO:0042645, GO:0005739	KOG0450	1.2.4.2
CGRM202019g1007.t1	GO:0002181, GO:0003735, GO:0022625	KOG3261
CGRM202019g1008.t1	GO:0000086, GO:0000775, GO:0004386, GO:0005515, GO:0005634, GO:0006302, GO:0006337, GO:0006355, GO:0006368, GO:0007010, GO:0007059, GO:0007126, GO:0008094, GO:0015616, GO:0016584, GO:0016586, GO:0016887, GO:0031055, GO:0043044, GO:0070577, GO:0001102, GO:0006261, GO:0006338, GO:0016514, GO:0042148, GO:0042766, GO:0045944, GO:0009405, GO:0030447, GO:0036178, GO:0036180, GO:0036244, GO:0044182, GO:…	KOG0384, KOG0386, KOG0391
CGRM202019g1008.t2	GO:0000086, GO:0000775, GO:0004386, GO:0005515, GO:0005634, GO:0006302, GO:0006337, GO:0006355, GO:0006368, GO:0007010, GO:0007059, GO:0007126, GO:0008094, GO:0015616, GO:0016584, GO:0016586, GO:0016887, GO:0031055, GO:0043044, GO:0070577, GO:0006366, GO:0001102, GO:0006261, GO:0006338, GO:0016514, GO:0042148, GO:0042766, GO:0045944
CGRM202019g1008.t3	GO:0000086, GO:0000775, GO:0004386, GO:0005515, GO:0005634, GO:0006302, GO:0006337, GO:0006355, GO:0006368, GO:0007010, GO:0007059, GO:0007126, GO:0008094, GO:0015616, GO:0016584, GO:0016586, GO:0016887, GO:0031055, GO:0043044, GO:0070577, GO:0001102, GO:0006261, GO:0006338, GO:0016514, GO:0042148, GO:0042766, GO:0045944, GO:0009405, GO:0030447, GO:0036178, GO:0036180, GO:0036244, GO:0044182, GO:…	KOG0383, KOG0384, KOG0385, KOG0386, KOG0391
CGRM202019g1009.t1
CGRM202019g1010.t1	GO:0005515, GO:0016226	KOG1967
CGRM202019g1011.t1	GO:0000131, GO:0000902, GO:0005515, GO:0005933, GO:0007114, GO:0007118, GO:0043332, GO:0000920, GO:0007163, GO:0009267, GO:0030447, GO:0031505, GO:0035690, GO:0036170, GO:0036178, GO:0036180, GO:0036244, GO:0044011, GO:0005737, GO:0030427, GO:0032153, GO:0051286, GO:2000769	KOG1825
CGRM202019g1012.t1	GO:0030447, GO:0044182, GO:0045944
CGRM202019g1013.t1	GO:0000978, GO:0005634, GO:0005829, GO:0006338, GO:0006369, GO:0007535, GO:0019237, GO:0031124, GO:0001076, GO:0006366, GO:0032968, GO:0061186	KOG2294
CGRM202019g1014.t1	GO:0000725, GO:0005515
CGRM202019g1015.t1	GO:0005739, GO:0015230, GO:0015883, GO:0035350	KOG0764
CGRM202019g1016.t1	GO:0005484, GO:0005515, GO:0005802, GO:0006896, GO:0006897, GO:0006906, GO:0031201, GO:0032258, GO:0032527, GO:0005768, GO:0005794, GO:0005829	KOG0809
CGRM202019g1017.t1	GO:0005886, GO:0005737, GO:0032153, GO:0051286, GO:0030428
CGRM202019g1018.t1	GO:0001403, GO:0004691, GO:0005515, GO:0005634, GO:0005829, GO:0005952, GO:0006468, GO:0007265, GO:0010737, GO:0000902, GO:0009267, GO:0009405, GO:0030447, GO:0036170, GO:0036180, GO:0044011, GO:0044409, GO:1900231, GO:1900436, GO:1900445, GO:0005737, GO:0016241	KOG0606, KOG0598, KOG0603, KOG0605, KOG0616, KOG0690, KOG0986	2.7.11.11
CGRM202019g1019.t1	GO:0000978, GO:0006879, GO:0034599, GO:0045944, GO:0005515, GO:0005634, GO:0005737, GO:0007059, GO:0034087, GO:0000778, GO:0007155, GO:0009267, GO:0009405, GO:0030447, GO:0036170, GO:0036180, GO:1900436, GO:1900445
CGRM202019g1020.t1	GO:0005515, GO:0005634, GO:0005829, GO:0006114
CGRM202019g1020.t2	GO:0005515, GO:0005634, GO:0005829, GO:0006114
CGRM202019g1021.t1	GO:0005634, GO:0005829, GO:0005515, GO:0005524
CGRM202019g1022.t1	GO:0005730, GO:0005737, GO:0002181, GO:0003735, GO:0022625	KOG3184
CGRM202019g1023.t1	GO:0005739, GO:0034599, GO:0005634, GO:0005737	KOG2372
CGRM202019g1024.t1	GO:0005515, GO:0006623, GO:0006896, GO:0030123, GO:0006886, GO:0030424, GO:0033365	KOG1059
CGRM202019g1025.t1	GO:0000725, GO:0000794, GO:0005515, GO:0007126
CGRM202019g1026.t1	GO:0000027, GO:0005654
CGRM202019g1027.t1	GO:0005515, GO:0005634, GO:0005829, GO:0005886
CGRM202019g1028.t1	GO:0005886, GO:0035690
CGRM202019g1029.t1	GO:0005515
CGRM202019g1029.t2	GO:0005515
CGRM202019g1030.t1	GO:0000176, GO:0000177, GO:0000467, GO:0005515, GO:0016075, GO:0034427, GO:0034473, GO:0034475, GO:0034476, GO:0070478, GO:0071028, GO:0071038, GO:0071039, GO:0071051, GO:0005634, GO:0005829	KOG1068
CGRM202019g1031.t1	GO:0005634, GO:0005829	KOG2531	2.7.1.17
CGRM202019g1032.t1	GO:0005198, GO:0005967, GO:0006086, GO:0030447, GO:0044011, GO:0005739	KOG0557
CGRM202019g1033.t1	GO:0005829, GO:0004365, GO:0005737, GO:0005739, GO:0005811, GO:0006094, GO:0006096, GO:0006915, GO:0009277, GO:0072593, GO:0005515, GO:0043236, GO:0050840	KOG0657	1.2.1.12
CGRM202019g1034.t1	GO:0009277, GO:0000131, GO:0031505, GO:0005576, GO:0009986, GO:0030445, GO:0030446, GO:0046658
CGRM202019g1035.t1	GO:0005634, GO:0005730, GO:0006333, GO:0007533, GO:0000724, GO:0045005, GO:0005737, GO:0005829, GO:0035861	KOG1001
CGRM202019g1036.t1	GO:0005576, GO:0006073, GO:0009277, GO:0005619, GO:0030437, GO:0009986, GO:0031505, GO:0044011, GO:0044407, GO:0050839		3.2.1.58
CGRM202019g1037.t1	GO:0006974, GO:0031011
CGRM202019g1038.t1	GO:0030010, GO:0006355, GO:0007155, GO:0044406
CGRM202019g1038.t2	GO:0030010, GO:0006355, GO:0007155, GO:0044406
CGRM202019g1039.t1	GO:0003746, GO:0003924, GO:0032543, GO:0000002, GO:0005739, GO:0006414, GO:0005622, GO:0070125	KOG0460
CGRM202019g1040.t1
CGRM202019g1041.t1	GO:0003743, GO:0005515, GO:0005851, GO:0006446, GO:0030234, GO:0032045, GO:0050790, GO:0005085, GO:0005829	KOG1465
CGRM202019g1042.t1	GO:0004648, GO:0006564, GO:0009070, GO:0009113, GO:0009507, GO:0046686, GO:0005829	KOG2790	2.6.1.52
CGRM202019g1042.t2	GO:0004648, GO:0006564, GO:0009070, GO:0009113, GO:0005829
CGRM202019g1043.t1	GO:0003779, GO:0005515, GO:0007015, GO:0030479, GO:0045010, GO:0051666, GO:0000028, GO:0001411, GO:0005933, GO:0006897, GO:0007033, GO:0009267, GO:0009405, GO:0030010, GO:0030447, GO:0036170, GO:0036180, GO:0044182, GO:0000147, GO:0000915, GO:0000916, GO:0006995, GO:0009272, GO:0071963	KOG3671
CGRM202019g1044.t1	GO:0000981, GO:0006366, GO:0008270, GO:0043565, GO:0045944, GO:0003700, GO:0006355, GO:0010468
CGRM202019g1045.t1	GO:0005847, GO:0030846, GO:0030847, GO:0004521, GO:0005515, GO:0005849, GO:0006369, GO:0006378, GO:0008380, GO:0031126, GO:0034247, GO:0042493
CGRM202019g1046.t1	GO:0005634, GO:0005737, GO:0006261, GO:0042276, GO:0045005, GO:0003690, GO:0003697, GO:0003887, GO:0005829, GO:0006270	KOG3818	2.7.7.7
CGRM202019g1047.t1	GO:0004663, GO:0005515, GO:0005968, GO:0006612, GO:0006888, GO:0018344	KOG0366
CGRM202019g1048.t1	GO:0000398, GO:0005515, GO:0046540, GO:0005829	KOG0272
CGRM202019g1049.t1	GO:0000122, GO:0003677, GO:0003682, GO:0005515, GO:0005634, GO:0005829, GO:0007059, GO:0010978, GO:0016575, GO:0031047, GO:0070823, GO:0004407, GO:0044182
CGRM202019g1050.t1	GO:0005634, GO:0005829, GO:0016925	KOG2014	6.2.1.45
CGRM202019g1051.t1	GO:0003400, GO:0005096, GO:0005515, GO:0030127, GO:0043581	KOG1986
CGRM202019g1052.t1	GO:0000398, GO:0005515, GO:0005682, GO:0046540, GO:0005634, GO:0005829	KOG3482
CGRM202019g1053.t1	GO:0004582, GO:0005783, GO:0006487, GO:0006493, GO:0006506, GO:0042175, GO:0004169, GO:0005515, GO:0005789, GO:0016020, GO:0035269, GO:0005737	KOG2978	2.4.1.83
CGRM202019g1054.t1	GO:0004134, GO:0004135, GO:0005980	KOG3625	3.2.1.33, 2.4.1.25
CGRM202019g1055.t1	GO:0000422, GO:0005515, GO:0006914, GO:0016236, GO:0019887, GO:0019898, GO:0032147, GO:0032258, GO:0034727, GO:0044805, GO:0000747, GO:0005737, GO:0005829, GO:0006995, GO:0030437, GO:0009306	KOG4573
CGRM202019g1055.t2	GO:0000422, GO:0005515, GO:0006914, GO:0016236, GO:0019887, GO:0019898, GO:0032147, GO:0032258, GO:0034727, GO:0044805
CGRM202019g1056.t1	GO:0005515, GO:0005665, GO:0005666, GO:0005736, GO:0006360, GO:0006366, GO:0006383, GO:0042797, GO:0001054, GO:0042493, GO:0005634, GO:0005829, GO:0001172	KOG3405
CGRM202019g1057.t1	GO:0000142, GO:0000916, GO:0000915, GO:0005634, GO:0005829, GO:0017022, GO:0043581	KOG0027
CGRM202019g1058.t1	GO:0005515, GO:0034427, GO:0070478, GO:0070481, GO:0005829, GO:0010972	KOG1127
CGRM202019g1059.t1	GO:0005666, GO:0042797, GO:0005634, GO:0009405, GO:0030448, GO:0048315	KOG2587
CGRM202019g1060.t1	GO:0005515, GO:0005739, GO:0005750, GO:0006122, GO:0009060, GO:0030061, GO:0005886, GO:0016020
CGRM202019g1060.t2	GO:0005515, GO:0005739, GO:0005750, GO:0006122, GO:0009060, GO:0030061, GO:0005886, GO:0016020, GO:0097308	KOG2583
CGRM202019g1061.t1	GO:0005750, GO:0006122, GO:0009060, GO:0034551, GO:0005886, GO:0005739, GO:1902600	KOG3440
CGRM202019g1062.t1	GO:0009277, GO:0015918
CGRM202019g1063.t1
CGRM202019g1064.t1	GO:0003924, GO:0006281, GO:0016887
CGRM202019g1065.t1	GO:0000981, GO:0005515, GO:0005634, GO:0045944, GO:0051123, GO:0061393, GO:0043565, GO:0061408
CGRM202019g1066.t1	GO:0005783, GO:0006457, GO:0009272, GO:0015230, GO:0015883, GO:0035350, GO:0015886, GO:0031410
CGRM202019g1067.t1
CGRM202019g1068.t1	GO:0005515, GO:0006888, GO:0006890, GO:0030126, GO:0032511, GO:0043130, GO:0005794, GO:0005737, GO:0006891, GO:0015629	KOG0275
CGRM202019g1069.t1	GO:0005739, GO:0008650, GO:0031167, GO:0005730	KOG4589
CGRM202019g1070.t1	GO:0043581	KOG1570
CGRM202019g1071.t1	GO:0000307, GO:0005515, GO:0016538, GO:0045719, GO:0005634, GO:0005829	KOG1674
CGRM202019g1072.t1	GO:0005515, GO:0006348, GO:0008623, GO:0046020	KOG1245
CGRM202019g1073.t1	GO:0000132, GO:0005200, GO:0005515, GO:0007097, GO:0005816, GO:0005938
CGRM202019g1074.t1	GO:0035690, GO:0004845, GO:0005515, GO:0008655, GO:0017144	KOG1017, KOG4203	2.4.2.9
CGRM202019g1075.t1	GO:0000022, GO:0005634, GO:0009507
CGRM202019g1076.t1	GO:0005634, GO:0005829, GO:0005622
CGRM202019g1077.t1	GO:0006487, GO:0006493, GO:0000032, GO:0009405
CGRM202019g1078.t1	GO:0000082, GO:0004672, GO:0005634, GO:0005737, GO:0005886, GO:0006873, GO:0015846, GO:0035690	KOG0583
CGRM202019g1079.t1	GO:0005515, GO:0005778, GO:0016887, GO:0046982	KOG0741
CGRM202019g1080.t1	GO:0005338, GO:0006487, GO:0005458, GO:0005794, GO:0015784, GO:0006486, GO:0030448, GO:1901679	KOG1444
CGRM202019g1081.t1	GO:0005634, GO:0005829	KOG3109	3.1.3.-
CGRM202019g1082.t1	GO:0006493
CGRM202019g1083.t1	GO:0006493, GO:0005794
CGRM202019g1084.t1	GO:0005758, GO:0008565, GO:0042719, GO:0045039, GO:0005634, GO:0005829, GO:0005739	KOG1733
CGRM202019g1085.t1	GO:0005750, GO:0006122, GO:0009060, GO:0016226, GO:0007286, GO:0005739, GO:0005743
CGRM202019g1086.t1	GO:0000209, GO:0004842, GO:0005515, GO:0005737, GO:0071596, GO:0071629, GO:0090089, GO:1990116, GO:0008540, GO:0009267, GO:0030447, GO:0036170, GO:0036180, GO:0010570, GO:0010620, GO:0016567, GO:0031144, GO:0043161, GO:0071455, GO:1901487	KOG1140
CGRM202019g1086.t2	GO:0000209, GO:0004842, GO:0005515, GO:0005737, GO:0071596, GO:0071629, GO:0090089, GO:1990116, GO:0008540, GO:0009267, GO:0030447, GO:0036170, GO:0036180, GO:0005634
CGRM202019g1087.t1	GO:0004831, GO:0005515, GO:0005634, GO:0005737, GO:0006437, GO:0005829	KOG2144	6.1.1.1
CGRM202019g1088.t1
CGRM202019g1089.t1	GO:0001302, GO:0002181, GO:0005515, GO:0005743, GO:0005745, GO:0006461, GO:0006465, GO:0006508, GO:0008237, GO:0016887, GO:0097002, GO:0005886, GO:0005524	KOG0652, KOG0726, KOG0729, KOG0731, KOG0734, KOG0736, KOG0739
CGRM202019g1090.t1	GO:0000922, GO:0005200, GO:0005515, GO:0005816, GO:0005819, GO:0005881, GO:0007019, GO:0007064, GO:0030473, GO:0042803, GO:0000022, GO:0000226, GO:0005737, GO:0005874, GO:0005875, GO:0007059, GO:0007629, GO:0017022, GO:0005876	KOG3000
CGRM202019g1091.t1	GO:0005777, GO:0006635, GO:0015910, GO:0015916, GO:0031957, GO:0042760, GO:0006631	KOG1256	6.2.1.3
CGRM202019g1092.t1
CGRM202019g1093.t1	GO:0005743, GO:0006783	KOG1276	1.3.3.4
CGRM202019g1094.t1	GO:0000390, GO:0004004, GO:0005634, GO:0005684	KOG0920, KOG0922, KOG0923, KOG0924, KOG0926	3.6.4.13
CGRM202019g1095.t1	GO:0005515, GO:0005634, GO:0005789, GO:0010499, GO:0010950, GO:0019774, GO:0043161, GO:0061133, GO:0005635, GO:0005829	KOG0177	3.4.25.1
CGRM202019g1096.t1
CGRM202019g1097.t1
CGRM202019g1098.t1	GO:0044406, GO:0009277
CGRM202019g1099.t1
CGRM202019g1100.t1	GO:0009277, GO:0009986, GO:0030246, GO:0044406, GO:0050839
CGRM202019g1101.t1		KOG1575
CGRM202019g1102.t1	GO:0005829, GO:0005634, GO:0005737, GO:0008204, GO:0030447, GO:0004090, GO:0016491	KOG1502	1.1.1.195
CGRM202019g1103.t1	GO:0005515, GO:0005634, GO:0006897, GO:0007015, GO:0009306, GO:0030479, GO:0030866
CGRM202019g1104.t1	GO:0003887, GO:0005739, GO:0000002, GO:0007005	KOG3657	2.7.7.7
CGRM202019g1105.t1	GO:0000221, GO:0000329, GO:0005515, GO:0005622	KOG1664
CGRM202019g1106.t1	GO:0005515, GO:0005743	KOG2662
CGRM202019g1107.t1	GO:0004813, GO:0005737, GO:0005739, GO:0006419, GO:0005829	KOG0188	6.1.1.7
CGRM202019g1108.t1	GO:0006078, GO:0009267, GO:0030447, GO:0031505, GO:0035690, GO:0036170, GO:0036178, GO:0036180, GO:0036244		2.4.1.-
CGRM202019g1109.t1	GO:0003677, GO:0005634, GO:0006351, GO:0003700, GO:0045893, GO:0030447, GO:0035690, GO:0036180, GO:0070783, GO:1900445
CGRM202019g1110.t1	GO:0005634, GO:0032221, GO:0043581
CGRM202019g1111.t1	GO:0005515, GO:0005736, GO:0006360, GO:0042790, GO:0001054, GO:0005634, GO:0005730, GO:0005829	KOG4134
CGRM202019g1112.t1	GO:0005515, GO:0005730, GO:0005736, GO:0006360, GO:0042790, GO:0001054, GO:0005829, GO:0006406, GO:0034503, GO:0043581	KOG0261, KOG0262	2.7.7.6
CGRM202019g1113.t1
CGRM202019g1114.t1	GO:0000790, GO:0003700, GO:0006351, GO:0030447, GO:0043565, GO:0044011, GO:0044182, GO:1900429, GO:0005635, GO:0005789, GO:0006355, GO:0006879, GO:0009405, GO:0016125	KOG2588
CGRM202019g1115.t1	GO:0003887, GO:0005515, GO:0005657, GO:0005739, GO:0042276, GO:0070987, GO:0000790, GO:0005634, GO:0005730, GO:0005819, GO:0010569	KOG2093	2.7.7.-
CGRM202019g1116.t1	GO:0005829, GO:0004743, GO:0005737, GO:0006090, GO:0006096, GO:0005886, GO:0009267, GO:0009986, GO:0030445, GO:0030446, GO:0030447, GO:0036170, GO:0036180, GO:0044416	KOG2323	2.7.1.40
CGRM202019g1117.t1	GO:0015193, GO:0035524, GO:0005783, GO:0005794, GO:0000324, GO:0000328, GO:0005886, GO:0034198	KOG1286
CGRM202019g1118.t1	GO:0005739, GO:0005811	KOG2258	3.1.4.-
CGRM202019g1119.t1		KOG1160
CGRM202019g1120.t1	GO:0016279, GO:0005634, GO:0005829	KOG1337
CGRM202019g1121.t1	GO:0000778, GO:0004672, GO:0005515, GO:0005819, GO:0005828, GO:0005876, GO:0006468, GO:0007059, GO:0032465, GO:0044774, GO:0045143, GO:0045144, GO:0051228, GO:0000070, GO:0004674, GO:0007094, GO:0034501, GO:0034503, GO:0008283	KOG0580
CGRM202019g1122.t1	GO:0005048, GO:0005515, GO:0005786, GO:0045047	KOG2376
CGRM202019g1123.t1	GO:0005634, GO:0009982, GO:0031119, GO:0031120, GO:1990481	KOG2553
CGRM202019g1124.t1	GO:0000398, GO:0005634, GO:0005829	KOG1644
CGRM202019g1125.t1	GO:0004417, GO:0004789, GO:0005829, GO:0009228, GO:0005737		2.7.1.50, 2.5.1.3
CGRM202019g1126.t1	GO:0005739, GO:0005761, GO:0032592, GO:0034551, GO:0070131, GO:0043022	KOG2873
CGRM202019g1127.t1	GO:0003924, GO:0005515, GO:0005525, GO:0005634, GO:0005730, GO:0005737, GO:0006364, GO:0034511, GO:0042255, GO:0035690, GO:0005819	KOG1951
CGRM202019g1127.t2	GO:0003924, GO:0005515, GO:0005525, GO:0005634, GO:0005730, GO:0005737, GO:0006364, GO:0034511, GO:0042255, GO:0035690, GO:0005819	KOG1951
CGRM202019g1128.t1	GO:0003400, GO:0003924, GO:0030127, GO:0070971, GO:0005525, GO:0006888, GO:0005737, GO:0005783, GO:0006886	KOG0077	3.6.5.-
CGRM202019g1129.t1	GO:0005515, GO:0045719, GO:0000307, GO:0016538, GO:0005634, GO:0005829
CGRM202019g1130.t1	GO:0005783, GO:0006457, GO:0009272, GO:0015230, GO:0015883, GO:0035350, GO:0015886, GO:0031410
CGRM202019g1131.t1	GO:0005515, GO:0005634, GO:0005829, GO:0009507	KOG2542
CGRM202019g1132.t1	GO:0005829
CGRM202019g1133.t1	GO:0005739, GO:0006879	KOG1485
CGRM202019g1134.t1	GO:0005789, GO:0006487, GO:0005783	KOG2977	2.4.1.117
CGRM202019g1135.t1	GO:0005515, GO:0005634, GO:0031533, GO:0006370, GO:0016887, GO:0035690, GO:0005737
CGRM202019g1136.t1
CGRM202019g1137.t1	GO:0000436, GO:0005634, GO:0000790, GO:0005515, GO:0005829, GO:0045944, GO:0044011
CGRM202019g1138.t1	GO:0004315, GO:0004316, GO:0005515, GO:0005829, GO:0005835, GO:0006633, GO:0008897, GO:0009405, GO:0044011		2.3.1.86
CGRM202019g1139.t1	GO:0000329, GO:0005484, GO:0005546, GO:0005628, GO:0005886, GO:0006906, GO:0030437, GO:0031201, GO:0031321, GO:0043325, GO:0070300, GO:0080025, GO:0005794	KOG0810
CGRM202019g1140.t1	GO:0000776, GO:0000922, GO:0005515, GO:0007059, GO:0000070, GO:0000778, GO:0005634, GO:0005829, GO:0031055, GO:0019901
CGRM202019g1141.t1	GO:0000324, GO:0016021, GO:0005783	KOG0231
CGRM202019g1142.t1	GO:0005576, GO:0030287, GO:0043171, GO:0070006, GO:0005977, GO:0006508, GO:0005622, GO:0008236, GO:0009277	KOG1046
CGRM202019g1143.t1	GO:0035690, GO:0055074, GO:0070370, GO:0019722
CGRM202019g1144.t1	GO:0000993, GO:0005634, GO:0006368, GO:0008023, GO:0005730, GO:0048096	KOG3214
CGRM202019g1145.t1	GO:0005515, GO:0005525, GO:0005634, GO:0005737
CGRM202019g1146.t1	GO:0003735, GO:0005763, GO:0005739, GO:0005759, GO:0031304	KOG2539
CGRM202019g1147.t1	GO:0005515, GO:0005525, GO:0030176, GO:0045047, GO:0005886, GO:0005783	KOG0090
CGRM202019g1148.t1	GO:0005829, GO:0004619, GO:0005739, GO:0005758, GO:0006094, GO:0006096, GO:0005515, GO:0009277, GO:0009986, GO:0030446, GO:0051701	KOG0235	5.4.2.11
CGRM202019g1149.t1	GO:0046496, GO:0005829, GO:0005739	KOG3974
CGRM202019g1149.t2	GO:0046496, GO:0005829, GO:0005739	KOG3974
CGRM202019g1150.t1	GO:0005515, GO:0005741, GO:0005758, GO:0006696, GO:0031307, GO:0034599, GO:0009405, GO:0009636, GO:0030447, GO:0044182, GO:0005739, GO:0005829, GO:0042602	KOG0534	1.6.2.2
CGRM202019g1151.t1	GO:0007124, GO:0005634	KOG2863
CGRM202019g1152.t1	GO:0000329, GO:0005783, GO:0006995, GO:0000324	KOG1304
CGRM202019g1153.t1	GO:0005515, GO:0006511, GO:0008540, GO:0045732, GO:0045899, GO:0070682, GO:0005634, GO:0005829, GO:0000932, GO:0022624, GO:0001649	KOG0729, KOG0730, KOG0731, KOG0732, KOG0734, KOG0736, KOG0737
CGRM202019g1154.t1	GO:0005515
CGRM202019g1155.t1	GO:0000056, GO:0000447, GO:0000472, GO:0000480, GO:0003723, GO:0005730, GO:0030686, GO:0030688, GO:0005634, GO:0009749
CGRM202019g1155.t2	GO:0000056, GO:0000447, GO:0000472, GO:0000480, GO:0003723, GO:0005730, GO:0030686, GO:0030688, GO:0005634, GO:0009749	KOG2188
CGRM202019g1156.t1	GO:0005739, GO:0005783, GO:0009651, GO:0031307, GO:0046513, GO:0005886	KOG3873	3.1.4.12
CGRM202019g1157.t1	GO:0009277, GO:0009405, GO:0009986
CGRM202019g1158.t1	GO:0009277, GO:0009986, GO:0030246, GO:0044406, GO:0050839, GO:0044011
CGRM202019g1159.t1	GO:0006493, GO:0005794
CGRM202019g1160.t1	GO:0000002, GO:0000266, GO:0005741, GO:0016559, GO:0043130, GO:0005739, GO:0006357
CGRM202019g1161.t1	GO:0005832, GO:0006457, GO:0051082, GO:0034605, GO:0005634, GO:0005829	KOG0361
CGRM202019g1162.t1	GO:0000122, GO:0000981, GO:0005634, GO:0006366, GO:0043565, GO:0051457, GO:0003700, GO:0006338, GO:0006808, GO:0010468, GO:0044212, GO:0030447, GO:0034605, GO:0035690, GO:0071280, GO:0071285
CGRM202019g1163.t1	GO:0000447, GO:0000462, GO:0000472, GO:0000480, GO:0005515, GO:0005730, GO:0030515, GO:0030686, GO:0030688, GO:0032040, GO:0033553, GO:0034455, GO:0045943, GO:0005634, GO:0005739	KOG1837
CGRM202019g1164.t1	GO:0005783, GO:0043581
CGRM202019g1165.t1	GO:0004672, GO:0005634, GO:0006468, GO:0035690, GO:0043935, GO:0043942, GO:0048315	KOG0661	2.7.11.1
CGRM202019g1166.t1	GO:0005515, GO:0006355, GO:0016575, GO:0034967, GO:0035064, GO:0045835, GO:0005634, GO:0009267, GO:0009405, GO:0030447, GO:0036166, GO:0036170, GO:0036180, GO:0044182, GO:1900429
CGRM202019g1167.t1	GO:0001405, GO:0005515, GO:0005744, GO:0019904, GO:0030150, GO:0022008	KOG3442
CGRM202019g1168.t1	GO:0000329, GO:0030447, GO:0032511, GO:0035690	KOG1655
CGRM202019g1169.t1	GO:0005881, GO:0030473, GO:0040001, GO:0000266, GO:0005739, GO:0006357, GO:0016559
CGRM202019g1170.t1	GO:0000727, GO:0000811, GO:0005515, GO:0006261, GO:0031261, GO:0031298, GO:0005634, GO:0005829, GO:0034613	KOG3176
CGRM202019g1171.t1	GO:0004672, GO:0005634, GO:0005938, GO:0006468, GO:0032126, GO:0033962, GO:0060211, GO:0005515, GO:0005829, GO:0006897, GO:0004674, GO:0005737, GO:0071852	KOG0592
CGRM202019g1172.t1	GO:0006882, GO:0000122, GO:0005515, GO:0005886, GO:0009636	KOG0748
CGRM202019g1173.t1	GO:0005739, GO:0005759, GO:0006457, GO:0034551, GO:0044183
CGRM202019g1174.t1	GO:0002181, GO:0003735, GO:0005763, GO:0006413
CGRM202019g1175.t1	GO:0000011, GO:0006623, GO:0007035, GO:0005634, GO:0005829
CGRM202019g1176.t1	GO:0005737, GO:0016020, GO:0030479, GO:0036092, GO:0043813, GO:0046856, GO:0005515, GO:0005829, GO:0032153, GO:0051286	KOG0566	3.1.3.36
CGRM202019g1177.t1	GO:0003852, GO:0005515, GO:0005737, GO:0005739, GO:0009098, GO:0035690	KOG2367	2.3.3.13
CGRM202019g1178.t1	GO:0005096, GO:0043547, GO:0007186, GO:0034599, GO:0034605, GO:0048315
CGRM202019g1179.t1	GO:0000329, GO:0005484, GO:0005515, GO:0006906, GO:0031201, GO:0034727, GO:0042144, GO:0042803, GO:0000011, GO:0006897, GO:0007035, GO:0009272, GO:0009306, GO:0009405, GO:0030447, GO:0030448, GO:0044011
CGRM202019g1180.t1
CGRM202019g1181.t1	GO:0030148, GO:0005783, GO:0006633, GO:0006892, GO:0009922, GO:0030497	KOG3071	2.3.1.199
CGRM202019g1182.t1	GO:0000131, GO:0004871, GO:0005546, GO:0005934, GO:0007264, GO:0030010, GO:0043332, GO:0045807, GO:0060237, GO:0005622, GO:0000935, GO:0005515, GO:0005829, GO:0009272, GO:0030428, GO:0030476, GO:0051285, GO:0051666	KOG4305
CGRM202019g1183.t1	GO:0005515, GO:0005739, GO:0005885, GO:0007015, GO:0051654, GO:0035690, GO:0005634, GO:0005829, GO:0006897, GO:0030479, GO:0032153, GO:0034314, GO:0051286, GO:0051666, GO:0071963, GO:0032432	KOG3155
CGRM202019g1184.t1	GO:0005515, GO:0005759, GO:0006880, GO:0016226, GO:0051604, GO:0005886, GO:0009986, GO:0030445, GO:0005622	KOG0100, KOG0101, KOG0102
CGRM202019g1185.t1	GO:0001300, GO:0005515, GO:0005739, GO:0007005, GO:0008053, GO:0010793, GO:0019005, GO:0031146, GO:0042787, GO:0004842
CGRM202019g1186.t1	GO:0004362, GO:0022008, GO:0006979, GO:0045454, GO:0050661	KOG1752
CGRM202019g1187.t1
CGRM202019g1188.t1	GO:0000184
CGRM202019g1189.t1	GO:0000462, GO:0003735, GO:0022627, GO:0070181, GO:0043581, GO:0005829	KOG0400
CGRM202019g1190.t1	GO:0005737, GO:0030479, GO:0034316, GO:0071846, GO:0000147, GO:0005634, GO:0005829	KOG1736
CGRM202019g1191.t1	GO:0004758, GO:0005515, GO:0017059, GO:0030148, GO:0035339, GO:0035690	KOG1357	2.3.1.50
CGRM202019g1191.t2	GO:0004758, GO:0005515, GO:0017059, GO:0030148, GO:0035339, GO:0035690	KOG1357
CGRM202019g1192.t1	GO:0005739	KOG0927
CGRM202019g1193.t1	GO:0000398, GO:0000932, GO:0005515, GO:0005688, GO:0005730, GO:0005732, GO:0046540, GO:0003723, GO:0019901, GO:1990726	KOG3448
CGRM202019g1194.t1	GO:0000002, GO:0007035
CGRM202019g1195.t1	GO:0005634, GO:0005737, GO:0006366, GO:0008420, GO:0070940
CGRM202019g1196.t1	GO:0016791	KOG1572
CGRM202019g1197.t1	GO:0005829, GO:0009507	KOG2690
CGRM202019g1198.t1	GO:0000502, GO:0004175, GO:0004843, GO:0005515, GO:0005768, GO:0006511, GO:0006897, GO:0043162, GO:0070676, GO:0000131, GO:0005935, GO:0071285	KOG1868, KOG1870	3.4.19.12
CGRM202019g1199.t1
CGRM202019g1200.t1	GO:0004059, GO:0004145, GO:0005515, GO:0006325, GO:0071276, GO:0071585	KOG4144
CGRM202019g1201.t1	GO:0030148, GO:0009267, GO:0030447, GO:0035690, GO:0036170, GO:0036171, GO:0036180, GO:0036187, GO:0044011
CGRM202019g1202.t1	GO:0005515, GO:0005634, GO:0005829, GO:0016514, GO:0045944
CGRM202019g1203.t1	GO:0004805, GO:0005515, GO:0005946, GO:0005992, GO:0009267, GO:0009405, GO:0030447, GO:0034599, GO:0034605, GO:0036170, GO:0071470, GO:0030448, GO:0031505, GO:0043936	KOG1050	3.1.3.12, 2.4.1.15
CGRM202019g1204.t1	GO:0046496, GO:0052856, GO:0005634, GO:0005829, GO:0005615, GO:0005739, GO:0042803	KOG2585
CGRM202019g1205.t1	GO:0001076, GO:0001102, GO:0005634, GO:0005635, GO:0006366, GO:0045944
CGRM202019g1206.t1	GO:0001403, GO:0003723, GO:0005737, GO:0007124, GO:0008361, GO:0051220, GO:0032955, GO:0032995
CGRM202019g1207.t1	GO:0007533, GO:0000329, GO:0005515, GO:0007035, GO:0044267
CGRM202019g1208.t1	GO:0003779, GO:0005096, GO:0005768, GO:0005802, GO:0006888, GO:0006890, GO:0043001, GO:0043547, GO:0006897, GO:0009405, GO:0030447, GO:0030950, GO:0035690	KOG0704
CGRM202019g1209.t1	GO:0001076, GO:0001102, GO:0005634, GO:0005635, GO:0006366, GO:0045944
CGRM202019g1210.t1	GO:0000144, GO:0000915, GO:0000917, GO:0000921, GO:0005515, GO:0005525, GO:0010458, GO:0032186, GO:0005935, GO:0005940, GO:0030428, GO:0030448, GO:0005737, GO:0097308	KOG2655
CGRM202019g1211.t1	GO:0001403, GO:0003723, GO:0005737, GO:0007124, GO:0008361, GO:0051220, GO:0032955, GO:0032995	KOG0118
CGRM202019g1212.t1
CGRM202019g1213.t1	GO:0005938, GO:0030437, GO:0031505, GO:0033101, GO:0035690, GO:0045121
CGRM202019g1214.t1	GO:0000723, GO:0005515, GO:0007004, GO:0032210, GO:0043047, GO:0051974
CGRM202019g1215.t1	GO:0005634, GO:0005829	KOG3323
CGRM202019g1216.t1
CGRM202019g1217.t1	GO:0005515, GO:0015266, GO:0030943, GO:0042721, GO:0045039, GO:0005886, GO:0005739	KOG3225
CGRM202019g1218.t1	GO:0000754, GO:0004222, GO:0005515, GO:0008180, GO:0010388, GO:0008283, GO:0010971, GO:0045732	KOG1554
CGRM202019g1219.t1	GO:0004352, GO:0005515, GO:0006807, GO:0005829	KOG2250	1.4.1.2
CGRM202019g1220.t1	GO:0004674, GO:0005515, GO:0005737, GO:0005794, GO:0005886, GO:0006468, GO:0006808, GO:0015696
CGRM202019g1221.t1	GO:0005730, GO:0019843, GO:0030515, GO:0030686, GO:0042274, GO:0005634, GO:0005875
CGRM202019g1222.t1	GO:0000139, GO:0005515, GO:0005525, GO:0005886, GO:0007015, GO:0046330, GO:0001934, GO:0003161, GO:0003334, GO:0003924, GO:0005737, GO:0007088, GO:0007097, GO:0010628, GO:0010629, GO:0016337, GO:0019901, GO:0030742, GO:0031069, GO:0031424, GO:0031647, GO:0033138, GO:0034332, GO:0034613, GO:0035088, GO:0035264, GO:0042176, GO:0042995, GO:0043410, GO:0043497, GO:0043552, GO:0045177, GO:0045859, GO:…	KOG0393
CGRM202019g1223.t1	GO:0005515, GO:0006457, GO:0006888, GO:0030176, GO:0051082, GO:0005783, GO:0005886, GO:0009405, GO:0030447, GO:0031669, GO:0034605, GO:0036168, GO:0036178, GO:0036180, GO:0036187, GO:0036244, GO:1900436
CGRM202019g1224.t1	GO:0000324
CGRM202019g1225.t1	GO:0003677, GO:0000750, GO:0005886, GO:0045121
CGRM202019g1226.t1	GO:0006231, GO:0005634, GO:0005829	KOG3127	3.5.4.12
CGRM202019g1227.t1	GO:0005665, GO:0005666, GO:0005736, GO:0006360, GO:0006366, GO:0006383, GO:0008270, GO:0042797, GO:0001054, GO:0005515, GO:0005634, GO:0005730, GO:0005829	KOG3507
CGRM202019g1228.t1	GO:0005576, GO:0007124, GO:0009277
CGRM202019g1229.t1	GO:0005789, GO:0006457, GO:0006888, GO:0034221, GO:0051082, GO:0006038, GO:0009405, GO:0030447, GO:0044182, GO:1900429
CGRM202019g1230.t1	GO:0043581	KOG3464
CGRM202019g1231.t1	GO:0005783, GO:0043581	KOG3989
CGRM202019g1232.t1	GO:0030476, GO:0005576
CGRM202019g1233.t1	GO:0042144, GO:0000324, GO:0005622
CGRM202019g1234.t1	GO:0008793	KOG0634	2.6.1.28, 2.6.1.58
CGRM202019g1235.t1
CGRM202019g1236.t1	GO:0005783	KOG2650
CGRM202019g1237.t1	GO:0048255, GO:0000932, GO:0005634, GO:0005829, GO:0019208	KOG4076
CGRM202019g1238.t1	GO:0005635, GO:0006974, GO:0016925, GO:0005634, GO:0005829	KOG4842
CGRM202019g1239.t1	GO:0000902, GO:0004674, GO:0005515, GO:0005886, GO:0006468, GO:0006897, GO:0009749, GO:0005935, GO:0005937, GO:0030448, GO:0035690, GO:0051701	KOG1163, KOG1164	2.7.11.1
CGRM202019g1240.t1	GO:0005515
CGRM202019g1241.t1	GO:0005515, GO:0005933, GO:0016192, GO:0005085, GO:0005829, GO:0007265, GO:0010628	KOG3417
CGRM202019g1242.t1	GO:0000463, GO:0000466, GO:0005730, GO:0030687, GO:0042273, GO:0005634, GO:0005829	KOG3064
CGRM202019g1243.t1	GO:0000028, GO:0004012, GO:0005802, GO:0006886, GO:0006892, GO:0006897, GO:0045332, GO:0005783, GO:0005515, GO:1990530	KOG0206
CGRM202019g1244.t1	GO:0005515, GO:0032079
CGRM202019g1245.t1	GO:0005783
CGRM202019g1246.t1	GO:0000146, GO:0005515, GO:0005933, GO:0005934, GO:0007533, GO:0008298, GO:0031941, GO:0051015, GO:0000001, GO:0000011, GO:0000131, GO:0000132, GO:0005516, GO:0005935, GO:0007107, GO:0007118, GO:0009826, GO:0016192, GO:0030050, GO:0031982, GO:0032432, GO:0043332, GO:0045033, GO:0048313, GO:0000329, GO:0000902, GO:0001411, GO:0006897, GO:0006898, GO:0006997, GO:0007163, GO:0009267, GO:0030036, GO:…	KOG0160, KOG0161
CGRM202019g1247.t1	GO:0005484, GO:0005768, GO:0005802, GO:0006887, GO:0006893, GO:0006897, GO:0006906, GO:0030658, GO:0031201, GO:0005886, GO:0005935, GO:0005737, GO:0005783, GO:0005794, GO:0016192, GO:0032153, GO:0051285	KOG0860
CGRM202019g1248.t1	GO:0009060
CGRM202019g1249.t1	GO:0005739, GO:0005743	KOG2415
CGRM202019g1249.t2	GO:0005739, GO:0005743	KOG2415
CGRM202019g1250.t1	GO:0005768, GO:0005829, GO:0008104, GO:0032266, GO:0034499, GO:0097308	KOG2527
CGRM202019g1251.t1	GO:0005783
CGRM202019g1251.t2
CGRM202019g1252.t1	GO:0032040, GO:0042254	KOG3320
CGRM202019g1253.t1	GO:0000118, GO:0016479, GO:0016568, GO:0031939, GO:0033698, GO:0035064, GO:0045944, GO:0061186, GO:0061188, GO:0061408, GO:0005634, GO:0005829, GO:0032221, GO:0036166	KOG1973
CGRM202019g1254.t1	GO:0005515, GO:0034599	KOG1572
CGRM202019g1255.t1	GO:0031305, GO:0005637, GO:0006388, GO:0030969, GO:0005844
CGRM202019g1256.t1	GO:0000324, GO:0000329, GO:0005783, GO:0006995
CGRM202019g1256.t2	GO:0000324, GO:0000329, GO:0005783, GO:0006995	KOG1304
CGRM202019g1257.t1	GO:0003887, GO:0005515, GO:0005657, GO:0005658, GO:0006260, GO:0006278	KOG0970	2.7.7.7
CGRM202019g1258.t1	GO:0000096, GO:0003713, GO:0005515, GO:0005634, GO:0045944, GO:0046685, GO:0046686
CGRM202019g1258.t2	GO:0000096, GO:0003713, GO:0005515, GO:0005634, GO:0045944, GO:0046685, GO:0046686
CGRM202019g1259.t1	GO:0003852, GO:0005515, GO:0005737, GO:0005739, GO:0009098, GO:0035690		2.3.3.13
CGRM202019g1259.t2	GO:0003852, GO:0005515, GO:0005737, GO:0005739, GO:0009098, GO:0035690	KOG2367
CGRM202019g1260.t1	GO:0000144, GO:0000921, GO:0001400, GO:0003924, GO:0005198, GO:0005515, GO:0005525, GO:0005545, GO:0005628, GO:0005876, GO:0010458, GO:0031105, GO:0032160, GO:0032947, GO:0042764, GO:0043934, GO:0072687, GO:0000131, GO:0000920, GO:0001410, GO:0001411, GO:0005935, GO:0005938, GO:0005940, GO:0006033, GO:0008105, GO:0009405, GO:0030011, GO:0030428, GO:0030448, GO:0031505, GO:0040023, GO:0044406, GO:…	KOG1547, KOG2655, KOG3859
CGRM202019g1261.t1	GO:0003735, GO:0005743, GO:0005762, GO:0005739	KOG4080
CGRM202019g1262.t1
CGRM202019g1263.t1
CGRM202019g1264.t1	GO:0005515, GO:0007010, GO:0030036, GO:0030479, GO:0005829, GO:0032153, GO:0051286
CGRM202019g1265.t1	GO:0000784, GO:0005515, GO:0005635, GO:0005816, GO:0006348, GO:0007064, GO:0016021, GO:0034087, GO:0034399
CGRM202019g1266.t1	GO:0006357
CGRM202019g1266.t2	GO:0006357
CGRM202019g1267.t1	GO:0005832, GO:0006457, GO:0051082, GO:0035690, GO:0043581	KOG0364
CGRM202019g1268.t1	GO:0005515, GO:0007094, GO:0033597, GO:0044774, GO:0000776, GO:0000778, GO:0000780, GO:0004672, GO:0005634, GO:0006468, GO:0031134, GO:0034501, GO:0034508
CGRM202019g1269.t1	GO:0005515, GO:0005783, GO:0006797, GO:0007034, GO:0008976, GO:0016237, GO:0031310, GO:0033254, GO:0042144	KOG1161
CGRM202019g1270.t1	GO:0005634, GO:0005666, GO:0005829, GO:0042797, GO:0006383	KOG4168
CGRM202019g1271.t1	GO:0000329, GO:0005794, GO:0005739	KOG2765
CGRM202019g1272.t1	GO:0006461, GO:0008250, GO:0005783	KOG2603
CGRM202019g1273.t1
CGRM202019g1274.t1	GO:0005634, GO:0005739, GO:0006281	KOG2994	3.2.2.27
CGRM202019g1275.t1	GO:0003999, GO:0006168, GO:0005622	KOG1712	2.4.2.7
CGRM202019g1276.t1	GO:0005515, GO:0006281
CGRM202019g1277.t1	GO:0005515, GO:0006400, GO:0017150, GO:0005634, GO:0005739	KOG2335
CGRM202019g1278.t1	GO:0043565, GO:0006355	KOG1721
CGRM202019g1279.t1	GO:0019346		2.5.1.48
CGRM202019g1280.t1
CGRM202019g1281.t1	GO:0003885, GO:0005739, GO:0031307, GO:0034599, GO:0070485, GO:0005886, GO:0009267, GO:0009405, GO:0030447, GO:0036170, GO:0044182	KOG4730
CGRM202019g1282.t1	GO:0005634, GO:0005737, GO:0006974, GO:0019005, GO:0031146, GO:0048471	KOG0274
CGRM202019g1283.t1	GO:0004421, GO:0006696, GO:0009267, GO:0030447, GO:0035690, GO:0036170, GO:0036180	KOG1393	2.3.3.10
CGRM202019g1284.t1	GO:0000164, GO:0005977, GO:0007094, GO:0007126, GO:0009408, GO:0008599, GO:0019899	KOG3986
CGRM202019g1285.t1	GO:0005515, GO:0007097
CGRM202019g1286.t1	GO:0004108, GO:0005739, GO:0046356, GO:0005777	KOG2617	2.3.3.1
CGRM202019g1287.t1	GO:0005515, GO:0005737, GO:0045121, GO:0005829	KOG3135
CGRM202019g1288.t1	GO:0004521, GO:0005515, GO:0032790, GO:0070651, GO:0070966, GO:0043022, GO:0005634, GO:0005829, GO:0070317, GO:0008283, GO:0051276, GO:0090502, GO:1990533
CGRM202019g1289.t1	GO:0003984, GO:0005948, GO:0009082, GO:0030234, GO:0042645, GO:0050790, GO:0005737	KOG2663	2.2.1.6
CGRM202019g1290.t1	GO:0003735, GO:0005762, GO:0009507	KOG4600
CGRM202019g1291.t1	GO:0003723, GO:0005634, GO:0005737, GO:0016973, GO:0000723, GO:0005515, GO:0005829, GO:0010494	KOG0118
CGRM202019g1292.t1	GO:0000095, GO:0005739, GO:0015805, GO:1901962, GO:0043581	KOG0768
CGRM202019g1293.t1	GO:0002098, GO:0005515, GO:0005634, GO:0005739, GO:0006879, GO:0016226, GO:0031071, GO:0034227, GO:0070903, GO:1990221	KOG1549	2.8.1.7
CGRM202019g1294.t1	GO:0005829, GO:0003862, GO:0006097, GO:0009098, GO:0009405	KOG0786	1.1.1.85
CGRM202019g1295.t1	GO:0000463, GO:0005730, GO:0030687, GO:0042273, GO:0009986, GO:0002181, GO:0003735, GO:0005737, GO:0022625
CGRM202019g1296.t1	GO:0000122, GO:0000978, GO:0005515, GO:0045944, GO:0005634, GO:0007346, GO:0003677
CGRM202019g1296.t2	GO:0000122, GO:0000978, GO:0005515, GO:0045944, GO:0003682, GO:0005634, GO:0006357
CGRM202019g1297.t1	GO:0000139, GO:0001558, GO:0005515, GO:0007165, GO:0010008, GO:0030295, GO:0030950, GO:0031234, GO:0031505, GO:0031929, GO:0031930, GO:0031931, GO:0031932, GO:0045860, GO:0000070, GO:0000226, GO:0005634, GO:0005829	KOG0315
CGRM202019g1298.t1	GO:0005515, GO:0005634, GO:0006413, GO:0006457, GO:0022627, GO:0051787, GO:0070843, GO:0071630, GO:0005829, GO:0034605, GO:0043581, GO:0035719	KOG0714
CGRM202019g1299.t1	GO:0000154, GO:0000495, GO:0005515, GO:0006364, GO:0009982, GO:0031118, GO:0031120, GO:0031429, GO:0043581, GO:0006897, GO:0030010, GO:0048315, GO:0051211, GO:1990481	KOG2529	5.4.99.-
CGRM202019g1300.t1	GO:0005829, GO:0006102, GO:0005515, GO:0005739, GO:0006537, GO:0042645, GO:0004450	KOG1526	1.1.1.42
CGRM202019g1301.t1	GO:0005634, GO:0005829
CGRM202019g1302.t1	GO:0009793
CGRM202019g1303.t1	GO:0005783, GO:0005794, GO:0005615
CGRM202019g1304.t1	GO:0005628, GO:0005634, GO:0005783, GO:0007126, GO:0005576, GO:0009405, GO:0009277, GO:0009986, GO:0030446, GO:0046658	KOG1325
CGRM202019g1305.t1	GO:0000775, GO:0002098, GO:0004674, GO:0005515, GO:0005634, GO:0005816, GO:0005886, GO:0005934, GO:0005935, GO:0006281, GO:0006468, GO:0006888, GO:0007067, GO:0033551, GO:0042274, GO:0042802, GO:0051455, GO:0005737, GO:0005829, GO:0032153, GO:0045143, GO:2001159	KOG1163, KOG1165	2.7.11.1
CGRM202019g1306.t1	GO:0009060, GO:0042645, GO:0005739	KOG1715
CGRM202019g1307.t1	GO:0001193, GO:0005665, GO:0006283, GO:0006366, GO:0006367, GO:0005634, GO:0005829, GO:0007067, GO:0022008, GO:0001172	KOG2691
CGRM202019g1308.t1	GO:0005515, GO:0005634, GO:0005737, GO:0007059, GO:0034087, GO:0045944, GO:0000778, GO:0000978, GO:0006879, GO:0034599, GO:0007155, GO:0009267, GO:0009405, GO:0030447, GO:0036170, GO:0036180, GO:1900436, GO:1900445
CGRM202019g1308.t2	GO:0005515, GO:0005634, GO:0005737, GO:0007059, GO:0034087, GO:0045944, GO:0000778, GO:0000978, GO:0006879, GO:0034599
CGRM202019g1309.t1	GO:0003700, GO:0005634, GO:0006357, GO:0009408, GO:0034605, GO:0045944	KOG0627
CGRM202019g1310.t1	GO:0005200, GO:0005515, GO:0005635, GO:0005816
CGRM202019g1311.t1	GO:0015220, GO:0015871, GO:0031460, GO:0034228, GO:0034229, GO:1900749, GO:1901235, GO:0035690, GO:1902270	KOG1289
CGRM202019g1312.t1	GO:0000464, GO:0004004, GO:0005730, GO:0008186, GO:0030687, GO:0006281	KOG0331, KOG0335, KOG0336
CGRM202019g1313.t1	GO:0032880
CGRM202019g1314.t1	GO:0006850, GO:0031305, GO:0050833, GO:1901475, GO:0005739, GO:0006090	KOG1590
CGRM202019g1315.t1
CGRM202019g1316.t1	GO:0005634, GO:0005829, GO:0005886, GO:0005515	KOG2427
CGRM202019g1317.t1	GO:0003723, GO:0005515, GO:0005634, GO:0030847, GO:0031124, GO:0031126, GO:0071028, GO:0044011	KOG0118
CGRM202019g1318.t1	GO:0005737, GO:0005515, GO:0005102	KOG2137
CGRM202019g1318.t2	GO:0005737, GO:0005515, GO:0005102
CGRM202019g1319.t1	GO:0005783, GO:0005886, GO:0006506, GO:0015793, GO:0016020, GO:0009267, GO:0030447, GO:0036170, GO:0036180, GO:0044011	KOG3860
CGRM202019g1320.t1	GO:0005515, GO:0005739, GO:0005811, GO:0005875
CGRM202019g1321.t1	GO:0000776, GO:0005515, GO:0005634, GO:0005643, GO:0006913, GO:0007094, GO:0044774, GO:0005654	KOG4593
CGRM202019g1322.t1	GO:0000750
CGRM202019g1323.t1	GO:0003682, GO:0005634, GO:0006303, GO:0000790, GO:0043581
CGRM202019g1324.t1	GO:0002098, GO:0005506, GO:0005634, GO:0005737, GO:0016226, GO:0016887, GO:0051539, GO:0005739, GO:0005829, GO:1904564	KOG3022
CGRM202019g1325.t1	GO:0000973, GO:0003723, GO:0005515, GO:0005643, GO:0006302, GO:0006409, GO:0006606, GO:0006607, GO:0016973, GO:0031080, GO:0031081, GO:0045893, GO:0006997, GO:0031965, GO:0030718
CGRM202019g1325.t2	GO:0000973, GO:0003723, GO:0005515, GO:0005643, GO:0006302, GO:0006409, GO:0006606, GO:0006607, GO:0016973, GO:0031080, GO:0031081, GO:0045893, GO:0006997, GO:0031965, GO:0030718
CGRM202019g1326.t1	GO:0000778, GO:0005200, GO:0005515, GO:0005816, GO:0007094, GO:0031134, GO:0034501, GO:0000070, GO:0005634, GO:0005829, GO:0032153, GO:0034613
CGRM202019g1327.t1	GO:0005515, GO:0006301, GO:0031124, GO:0005737, GO:0000932	KOG1275	3.1.13.4
CGRM202019g1328.t1	GO:0000011, GO:0000139, GO:0000149, GO:0005515, GO:0005829, GO:0006623, GO:0006895, GO:0006896, GO:0007033, GO:0007035, GO:0019898, GO:0031201, GO:0032258, GO:0051082, GO:0010008	KOG1299
CGRM202019g1329.t1	GO:0000978, GO:0000790, GO:0003682, GO:0003677, GO:0045892
CGRM202019g1330.t1	GO:0000447, GO:0000472, GO:0000480, GO:0005515, GO:0005730, GO:0032040, GO:0034388	KOG2055
CGRM202019g1331.t1	GO:0003876	KOG1096
CGRM202019g1332.t1	GO:0004042, GO:0005759, GO:0006592, GO:0005739	KOG2436	2.3.1.1
CGRM202019g1333.t1	GO:0000727, GO:0000811, GO:0005515, GO:0005634, GO:0006261, GO:0031261, GO:0031298, GO:0043596, GO:0005829, GO:0034613	KOG4071
CGRM202019g1334.t1	GO:0000742, GO:0005515, GO:0005783, GO:0030433, GO:0034975, GO:0042175, GO:0042645, GO:0000122, GO:0005634, GO:0005737, GO:0005759, GO:0005829, GO:0006457, GO:0006469, GO:0019901, GO:0043065, GO:0043066, GO:0050821, GO:0005884
CGRM202019g1335.t1	GO:0005515, GO:0005634, GO:0007064, GO:0007130, GO:0007131, GO:0030437, GO:0042802, GO:0007059, GO:0007067, GO:0007076, GO:0005694, GO:0005829, GO:0046982	KOG0964
CGRM202019g1336.t1	GO:0000182, GO:0000183, GO:0005515, GO:0005730, GO:0007096, GO:0030869
CGRM202019g1337.t1	GO:0009277, GO:0005576, GO:0031505
CGRM202019g1338.t1	GO:0004722, GO:0005515, GO:0005634, GO:0005737, GO:0006470	KOG0371, KOG0372, KOG0373, KOG0374, KOG0376	3.1.3.16
CGRM202019g1339.t1	GO:0000463, GO:0000466, GO:0030687, GO:0005730, GO:0005634, GO:0005739	KOG2974
CGRM202019g1340.t1	GO:0005871, GO:0008569, GO:0031534, GO:0000742, GO:0005515, GO:0005816, GO:0005881, GO:0007064, GO:0007067, GO:0007126, GO:0046982, GO:0000022, GO:0005634, GO:0005737, GO:0015630, GO:0031122	KOG0239, KOG4280
CGRM202019g1341.t1	GO:0005739, GO:0005741, GO:0005743, GO:0006461, GO:0007007, GO:0008654, GO:0031307, GO:0042775, GO:0005886, GO:0006650	KOG2847	2.3.1.-
CGRM202019g1342.t1	GO:0005783, GO:0005811, GO:0005794, GO:0071276, GO:0071585
CGRM202019g1343.t1	GO:0008519, GO:0015696, GO:0019740, GO:0005886, GO:0006995
CGRM202019g1344.t1	GO:0005730, GO:0030515, GO:0031428, GO:0032040, GO:0035690, GO:0005634	KOG0297
CGRM202019g1345.t1	GO:0000228, GO:0000727, GO:0001302, GO:0003682, GO:0005515, GO:0005634, GO:0006261, GO:0006270, GO:0006281, GO:0007064, GO:0031298, GO:0043596, GO:0006974, GO:0007059, GO:0048315, GO:0000082, GO:0000723, GO:0005658, GO:0071459	KOG1274
CGRM202019g1346.t1
CGRM202019g1347.t1	GO:0000991, GO:0001076, GO:0005515, GO:0006357, GO:0006366, GO:0016973, GO:0034243, GO:0005634, GO:0005730, GO:0005819, GO:0006348	KOG1793
CGRM202019g1348.t1	GO:0000001, GO:0004596, GO:0007010, GO:0017196, GO:0031416, GO:0005634, GO:0005829	KOG3234
CGRM202019g1349.t1	GO:0005779, GO:0006635, GO:0007031, GO:0015867, GO:0006631	KOG0769
CGRM202019g1350.t1	GO:0004033, GO:0005634, GO:0005829, GO:0016491, GO:0005737		1.1.1.65
CGRM202019g1351.t1	GO:0005743, GO:0006813, GO:0015992, GO:0005886	KOG1043
CGRM202019g1352.t1	GO:0005886, GO:0042802, GO:0006827, GO:0005770, GO:0005887, GO:0009986, GO:0031902
CGRM202019g1353.t1	GO:0004222, GO:0005935, GO:0007120, GO:0007323, GO:0043332, GO:0005524, GO:0005615, GO:0005634, GO:0005782, GO:0005829, GO:0008270, GO:0009986, GO:0016887, GO:0042803, GO:0045861, GO:0005739
CGRM202019g1354.t1	GO:0000082, GO:0000086, GO:0005515, GO:0005634, GO:0010696, GO:0016538, GO:0005737, GO:0005816, GO:0005819, GO:0005935
CGRM202019g1355.t1	GO:0000086, GO:0005515, GO:0005634, GO:0005737, GO:0005816, GO:0005819, GO:0005935, GO:0010696, GO:0016538, GO:0000307, GO:0030472, GO:0007346, GO:0030447, GO:0035690	KOG0653
CGRM202019g1356.t1	GO:0019509	KOG1468	5.3.1.23
CGRM202019g1357.t1		KOG1910
CGRM202019g1358.t1
CGRM202019g1359.t1	GO:0000727, GO:0000811, GO:0005515, GO:0006261, GO:0031261, GO:0031298, GO:0005634, GO:0005829, GO:0006270, GO:0006271	KOG3303
CGRM202019g1360.t1	GO:0005515, GO:0006855, GO:0042493, GO:0046686
CGRM202019g1361.t1	GO:0005783, GO:0043581, GO:0005886
CGRM202019g1362.t1	GO:0000778, GO:0005200, GO:0005515, GO:0005819, GO:0030472, GO:0005634, GO:0005816, GO:0005829, GO:0005876, GO:0034613, GO:0004012, GO:0005886, GO:0006886, GO:0006897, GO:0007163, GO:0045332
CGRM202019g1363.t1	GO:0000829, GO:0032958, GO:0005829	KOG1620
CGRM202019g1364.t1	GO:0006730, GO:0004375	KOG2770	2.1.2.10
CGRM202019g1365.t1	GO:0000956, GO:0008298, GO:0016567, GO:0030466, GO:0043024, GO:0070478, GO:0005739, GO:0006452, GO:0000184	KOG1802	3.6.4.-
CGRM202019g1366.t1	GO:0000139, GO:0005515, GO:0005737, GO:0005794, GO:0005829, GO:0006896, GO:0008525, GO:0008526, GO:0015914, GO:0030437, GO:0043001, GO:0046488, GO:0048194, GO:1901352, GO:2001246, GO:0006892, GO:0035690, GO:0005634, GO:0035091	KOG1471
CGRM202019g1367.t1	GO:0000724, GO:0005515, GO:0006270, GO:0007064, GO:0031390, GO:0035753, GO:0043596, GO:0005634, GO:0005829, GO:0051455, GO:0006281	KOG1969
CGRM202019g1368.t1	GO:0000815, GO:0005515, GO:0005737, GO:0045324, GO:0070676, GO:0006623, GO:0007165, GO:0009405, GO:0016485, GO:0030447, GO:0031505, GO:0035690, GO:0036178, GO:0044182, GO:0071285, GO:0071467	KOG2910
CGRM202019g1369.t1	GO:0000921, GO:0006882, GO:0030176, GO:0032541, GO:0005783
CGRM202019g1370.t1	GO:0000462, GO:0005515, GO:0005634, GO:0005730, GO:0019843, GO:0032040, GO:0034511, GO:0042274	KOG2340
CGRM202019g1371.t1	GO:0003735, GO:0005763, GO:0005739
CGRM202019g1372.t1	GO:0000991, GO:0001129, GO:0019904, GO:0045944, GO:0051123, GO:0070847, GO:0000001, GO:0005515, GO:0007010, GO:0017196, GO:0031416, GO:0004596
CGRM202019g1373.t1	GO:0006696, GO:0009055, GO:0035690, GO:0016491, GO:0055114	KOG1158
CGRM202019g1374.t1
CGRM202019g1375.t1	GO:0005739	KOG2972
CGRM202019g1376.t1	GO:0005515, GO:0007035, GO:0009267, GO:0009405, GO:0030447, GO:0036180, GO:0005634, GO:0005829	KOG3432
CGRM202019g1377.t1	GO:0003867, GO:0005829, GO:0009450	KOG1405	2.6.1.22, 2.6.1.19
CGRM202019g1378.t1	GO:0004733, GO:0005634, GO:0005829	KOG4558
CGRM202019g1379.t1	GO:0003842, GO:0005759, GO:0006537, GO:0010133, GO:0034198	KOG2455	1.2.1.88
CGRM202019g1380.t1	GO:0005635, GO:0005783, GO:0006406, GO:0006611, GO:0007346, GO:0044255
CGRM202019g1381.t1	GO:0005737, GO:0005783, GO:0005795, GO:0030011
CGRM202019g1382.t1	GO:0000492, GO:0005515, GO:0005732, GO:0006364, GO:0006457, GO:0097255
CGRM202019g1383.t1	GO:0004349, GO:0005515, GO:0006561, GO:0042802	KOG1154	2.7.2.11
CGRM202019g1384.t1
CGRM202019g1385.t1	GO:0000082, GO:0000086, GO:0005515, GO:0006337, GO:0006355, GO:0006368, GO:0016584, GO:0016586, GO:0033262, GO:0043044, GO:0051726, GO:0015616, GO:0006303
CGRM202019g1386.t1	GO:0045944, GO:0051123, GO:0070847, GO:0016592, GO:0003677, GO:0005515, GO:0005634	KOG3169
CGRM202019g1387.t1	GO:0005739, GO:0006641
CGRM202019g1388.t1	GO:0005515, GO:0007035, GO:0051082
CGRM202019g1389.t1	GO:0000131, GO:0005515, GO:0005934, GO:0005935, GO:0007096, GO:0030010, GO:0043332, GO:0005546, GO:0005886, GO:0090338
CGRM202019g1390.t1	GO:0003723, GO:0005634, GO:0005829, GO:0006364	KOG2363	3.1.26.5
CGRM202019g1391.t1	GO:0005092, GO:0005096, GO:0005515, GO:0006446, GO:0022627, GO:0031369, GO:0042256, GO:0043547, GO:0043614, GO:0045947, GO:0005829, GO:0022008, GO:0001732, GO:0033290	KOG2767
CGRM202019g1392.t1	GO:0005886	KOG2644
CGRM202019g1393.t1	GO:0005844, GO:0042274, GO:0003746, GO:0005886, GO:0006414, GO:0009986, GO:0016887, GO:0030445, GO:0005524, GO:0005737, GO:0005829, GO:0006406, GO:0016973	KOG0062, KOG1242
CGRM202019g1394.t1	GO:0000183, GO:0006348, GO:0006357, GO:0030466
CGRM202019g1395.t1	GO:0005515, GO:0005634, GO:0031533, GO:0005737
CGRM202019g1396.t1	GO:0000790, GO:0006357, GO:0009267, GO:0009405, GO:0030447, GO:0036170, GO:0036180, GO:0043565, GO:0044011, GO:0044182
CGRM202019g1397.t1	GO:0005739	KOG1748
CGRM202019g1398.t1	GO:0000164, GO:0004865, GO:0005515, GO:0005634, GO:0007059, GO:0051457, GO:0071862, GO:0005829	KOG0531
CGRM202019g1399.t1	GO:0004829, GO:0005739	KOG1637	6.1.1.3
CGRM202019g1400.t1	GO:0005515, GO:0005742, GO:0005743, GO:0005758, GO:0006457, GO:0016491, GO:0045041, GO:0051537, GO:0005739	KOG4149
CGRM202019g1401.t1	GO:0000324, GO:0005484, GO:0005515, GO:0005768, GO:0005794, GO:0006906, GO:0016020, GO:0016409, GO:0031201, GO:0042144, GO:0000011, GO:0030447, GO:0036180, GO:0005634, GO:0005829	KOG0861
CGRM202019g1402.t1	GO:0002181, GO:0005515, GO:0005739, GO:0005737	KOG1487
CGRM202019g1403.t1	GO:0004748, GO:0005515, GO:0005634, GO:0005737, GO:0005971, GO:0009263, GO:0005829, GO:0006240, GO:0046704, GO:0051063	KOG1567	1.17.4.1
CGRM202019g1404.t1	GO:0005515, GO:0005730, GO:0017025, GO:0042790, GO:0005634, GO:0005829, GO:0006360
CGRM202019g1405.t1	GO:0006623, GO:0006896, GO:0030123, GO:0009405, GO:0005634, GO:0005829	KOG0936
CGRM202019g1406.t1	GO:0005515, GO:0006513, GO:0004842, GO:0010570, GO:0010620, GO:0016567, GO:0031144, GO:0043161, GO:0071455, GO:1901487, GO:0000209, GO:0005737, GO:0071596, GO:0071629, GO:0090089, GO:1990116, GO:0008540	KOG1140
CGRM202019g1407.t1	GO:0006882, GO:0005783, GO:0005794	KOG0748
CGRM202019g1408.t1	GO:0005085, GO:0042256, GO:0005844, GO:0030687, GO:0005634, GO:0005730, GO:0005829	KOG2917
CGRM202019g1409.t1	GO:0005622, GO:0043248, GO:0051131, GO:0070481
CGRM202019g1410.t1	GO:0000032, GO:0005886, GO:0016021, GO:0016125, GO:0005811, GO:0005737	KOG2624
CGRM202019g1411.t1	GO:0004721, GO:0005515, GO:0005886, GO:0009408, GO:0009651, GO:0030447	KOG1605
CGRM202019g1412.t1	GO:0005643, GO:0006606
CGRM202019g1413.t1	GO:0003729, GO:0005737, GO:0006537, GO:0017061, GO:0019509, GO:0005576, GO:0005634, GO:0005829	KOG3985	2.4.2.28
CGRM202019g1414.t1	GO:0005739, GO:0005789, GO:0005886, GO:0007265, GO:0001402, GO:0009267, GO:0009405, GO:0030447, GO:0035690, GO:0036166, GO:0036170, GO:0036171, GO:0036180, GO:0043065, GO:0044011, GO:0044182, GO:0070783, GO:0071244, GO:1900231, GO:1900436, GO:1900439, GO:1900445, GO:0000290, GO:0005993, GO:0007186, GO:0009847, GO:0048315	KOG0618	4.6.1.1
CGRM202019g1415.t1	GO:0005802, GO:0006895, GO:0016050, GO:0030173, GO:0043001, GO:0005829	KOG4697
CGRM202019g1416.t1	GO:0000027, GO:0006364, GO:0030687, GO:0035690, GO:0005634, GO:0005730	KOG0330, KOG0338, KOG0345
CGRM202019g1417.t1	GO:0005743, GO:0033617, GO:0005739
CGRM202019g1418.t1	GO:0003682, GO:0003688, GO:0005515, GO:0005656, GO:0006267, GO:0006270, GO:0030466, GO:0031261, GO:0035690	KOG2538
CGRM202019g1419.t1	GO:0004175, GO:0010499, GO:0019774, GO:0034515, GO:0043161, GO:0005634, GO:0005829, GO:0005737, GO:0006508, GO:0008233	KOG0174	3.4.25.1
CGRM202019g1420.t1	GO:0000324, GO:0000329, GO:0006865, GO:0007034, GO:0005774	KOG1303
CGRM202019g1421.t1	GO:0005832, GO:0006457, GO:0051082, GO:0009267, GO:0030447, GO:0035690, GO:0036170, GO:0036171, GO:0036180, GO:0005829	KOG0362
CGRM202019g1422.t1	GO:0005515, GO:0005634, GO:0005654, GO:0005730, GO:0005829, GO:0006468, GO:0045903, GO:0045943, GO:0004693, GO:0005737, GO:1901407	KOG0834
CGRM202019g1423.t1	GO:0000398, GO:0006406, GO:0005515, GO:0005634, GO:0006355	KOG1882
CGRM202019g1424.t1	GO:0005829, GO:0000742, GO:0005515, GO:0005783, GO:0006616, GO:0006986, GO:0016887, GO:0030433, GO:0031204, GO:0034099, GO:0051082	KOG0101
CGRM202019g1425.t1	GO:0000723, GO:0005515, GO:0006348, GO:0048188, GO:0051568, GO:0080182, GO:0005634, GO:0071276, GO:0071585	KOG2626
CGRM202019g1426.t1	GO:0000981, GO:0006366, GO:0008270, GO:0043565, GO:0045944, GO:0030447, GO:0036180, GO:1900443
CGRM202019g1427.t1	GO:0005515, GO:0005737, GO:0030295, GO:0035556, GO:0042803, GO:0009267, GO:0009405, GO:0030447, GO:0031505, GO:0034599, GO:0034605, GO:0036170, GO:0036178, GO:0036180, GO:0036244, GO:0044182, GO:1900436, GO:1900442, GO:1900445	KOG0519
CGRM202019g1428.t1	GO:0000055, GO:0005634, GO:0005730, GO:0030687, GO:0042273, GO:0030448, GO:0044011	KOG0651, KOG0727, KOG0728, KOG0729, KOG0730, KOG0731, KOG0734, KOG0735, KOG0736, KOG0740, KOG0741
CGRM202019g1429.t1	GO:0006363, GO:0006364, GO:0030874
CGRM202019g1430.t1	GO:0005789, GO:0006612, GO:0008565, GO:0009408, GO:0045047, GO:0009986, GO:0030428, GO:0043936
CGRM202019g1431.t1	GO:0004842, GO:0005515, GO:0005634, GO:0005829		2.3.2.27
CGRM202019g1432.t1	GO:0005634, GO:0005739, GO:0005829
CGRM202019g1433.t1	GO:0000027, GO:0000054, GO:0003682, GO:0005515, GO:0005634, GO:0005654, GO:0005829, GO:0006267, GO:0006364, GO:0030174, GO:0035690
CGRM202019g1434.t1	GO:0000778, GO:0000780, GO:0005200, GO:0005515, GO:0007059, GO:0034501, GO:0042802, GO:0000775, GO:0051455	KOG0995
CGRM202019g1435.t1	GO:0009277, GO:0009405, GO:0009986
CGRM202019g1436.t1
CGRM202019g1437.t1
CGRM202019g1438.t1			4.1.1.39
CGRM202019g1439.t1	GO:0009277
CGRM202019g1440.t1
CGRM202019g1441.t1	GO:0000727, GO:0003688, GO:0005634, GO:0005656, GO:0005737, GO:0006267, GO:0030174, GO:0005524, GO:0005739, GO:0009408
CGRM202019g1442.t1	GO:0005515, GO:0001405, GO:0005743, GO:0016887, GO:0030150, GO:0030234, GO:0032079, GO:0042026, GO:0042645, GO:0043335, GO:0072380, GO:0005739, GO:0006626
CGRM202019g1443.t1	GO:0006493		2.4.1.-
CGRM202019g1444.t1	GO:0009277, GO:0044406
CGRM202019g1445.t1	GO:0009277, GO:0044406
CGRM202019g1446.t1	GO:0009277, GO:0005515, GO:0005737, GO:0040001, GO:0000922, GO:0005876, GO:0015630
CGRM202019g1447.t1	GO:0005887, GO:0005937, GO:0071805, GO:0005934, GO:0043332
CGRM202019g1448.t1	GO:0005515, GO:0005816, GO:0031578, GO:0005096, GO:0005829, GO:0043547
CGRM202019g1449.t1	GO:0000113, GO:0000715, GO:0005515, GO:0031463, GO:0042787, GO:0003684, GO:0004842, GO:0008094, GO:0005634, GO:0006289, GO:0034644	KOG1947
CGRM202019g1450.t1	GO:0005739, GO:0032592, GO:0034551
CGRM202019g1451.t1	GO:0008204, GO:0035690, GO:0004506, GO:0005783, GO:0005811, GO:0006696, GO:0008144, GO:0005886, GO:0009267, GO:0030447, GO:0036170, GO:0036171, GO:0036180, GO:0036187	KOG1298	1.14.14.17
CGRM202019g1452.t1	GO:0009636, GO:0030176, GO:0005811, GO:0005886
CGRM202019g1452.t2	GO:0009636, GO:0030176, GO:0005811, GO:0004458, GO:0030447
CGRM202019g1453.t1	GO:0005515, GO:0005844, GO:0006378, GO:0010494, GO:0034063, GO:0045727, GO:0005829, GO:0032153	KOG2375
CGRM202019g1454.t1	GO:0000447, GO:0000472, GO:0000480, GO:0005515, GO:0032040, GO:0034457, GO:0005634, GO:0005730, GO:0005829	KOG2600
CGRM202019g1455.t1	GO:0000329, GO:0071466, GO:0007155	KOG1437
CGRM202019g1456.t1	GO:0000001, GO:0000266, GO:0001300, GO:0003924, GO:0005737, GO:0005739, GO:0005741, GO:0005777, GO:0007005, GO:0007031, GO:0016559, GO:0042802, GO:0042803, GO:0051260, GO:0051646	KOG0446	3.6.5.5
CGRM202019g1457.t1	GO:0005634, GO:0006303, GO:0010484, GO:0010526, GO:0016573, GO:0043618, GO:0043966, GO:0009405, GO:0030447, GO:0036166, GO:0044182, GO:1900429, GO:0006974	KOG4534
CGRM202019g1458.t1	GO:0000086, GO:0005515
CGRM202019g1459.t1	GO:0005515, GO:0006487, GO:0008250, GO:0042802, GO:0005886, GO:0005783, GO:0016020	KOG2291
CGRM202019g1460.t1	GO:0030437, GO:0030476, GO:0005737, GO:0005794, GO:0006893, GO:0016020
CGRM202019g1461.t1	GO:0000002, GO:0005515, GO:0005741, GO:0007005, GO:0015914, GO:0030176, GO:0005737, GO:0005783
CGRM202019g1462.t1	GO:0016020, GO:0030447, GO:0031505, GO:0044182
CGRM202019g1463.t1	GO:0009408, GO:0009651, GO:0004721, GO:0005515, GO:0005886, GO:0030447	KOG1605
CGRM202019g1464.t1	GO:0000462, GO:0005730, GO:0032040, GO:0005634, GO:0005819	KOG0267
CGRM202019g1465.t1	GO:0005811, GO:0016021, GO:0016125, GO:0000032, GO:0005886	KOG2624
CGRM202019g1466.t1	GO:0000288, GO:0000956, GO:0003729, GO:0005737, GO:0007005, GO:0008298, GO:0009060, GO:0051646, GO:0003723, GO:0010494, GO:0034063	KOG1488
CGRM202019g1467.t1	GO:0005515	KOG2973
CGRM202019g1468.t1	GO:0000991, GO:0001174, GO:0005674, GO:0006367, GO:0006368, GO:0070940, GO:0009267, GO:0030447, GO:0036170, GO:0036180, GO:0005634, GO:0005829	KOG2393
CGRM202019g1469.t1	GO:0000122, GO:0003690, GO:0003700, GO:0006357, GO:0009267, GO:0009405, GO:0030447, GO:0036170, GO:0036180, GO:0044182, GO:0045892, GO:1900429, GO:0008301, GO:0043565, GO:0030437
CGRM202019g1470.t1	GO:0003735, GO:0005763, GO:0005739	KOG2646
CGRM202019g1471.t1	GO:0005515, GO:0045944, GO:0070847
CGRM202019g1472.t1	GO:0005515, GO:0006888, GO:0005634, GO:0005829	KOG3487
CGRM202019g1473.t1
CGRM202019g1474.t1
CGRM202019g1475.t1	GO:0004746, GO:0009231, GO:0005634, GO:0005829	KOG3310	2.5.1.9
CGRM202019g1476.t1	GO:0000103, GO:0005515, GO:0005829, GO:0071276, GO:0071585	KOG1158	1.8.1.2
CGRM202019g1477.t1	GO:0000070, GO:0003682, GO:0003690, GO:0005515, GO:0005524, GO:0007076, GO:0016887, GO:0007059, GO:0007067, GO:0005634, GO:0005730, GO:0005737	KOG0933
CGRM202019g1478.t1	GO:0043581, GO:0005515, GO:0005507, GO:0005524, GO:0005739
CGRM202019g1479.t1	GO:0002181, GO:0003735, GO:0022625, GO:0005730, GO:0005829
CGRM202019g1480.t1	GO:0005750, GO:0005758, GO:0006122, GO:0009060, GO:0043581
CGRM202019g1481.t1	GO:0005634, GO:0005737, GO:0010922, GO:0030447, GO:0044182, GO:0071280
CGRM202019g1482.t1
CGRM202019g1483.t1	GO:0009277
CGRM202019g1484.t1	GO:0009277
CGRM202019g1485.t1	GO:0009277, GO:0009405, GO:0009986, GO:0005576, GO:0030446, GO:0030985, GO:0044407
CGRM202019g1486.t1	GO:0003400, GO:0005096, GO:0005515, GO:0030127, GO:0043581	KOG1986
CGRM202019g1487.t1	GO:0005515, GO:0005816, GO:0005823, GO:0008289, GO:0005635, GO:0000902, GO:0005874, GO:0007015
CGRM202019g1488.t1	GO:0005634, GO:0005829
CGRM202019g1489.t1	GO:0005634, GO:0005829, GO:0000077, GO:0005515, GO:0035064
CGRM202019g1490.t1		KOG1910
CGRM202019g1491.t1
CGRM202019g1492.t1	GO:0000754, GO:0005096, GO:0005515, GO:0005886, GO:0007165, GO:0043547, GO:0000750
CGRM202019g1493.t1	GO:0000122, GO:0005634, GO:0045944, GO:0006357, GO:0044011
CGRM202019g1494.t1	GO:0005829, GO:0003729, GO:0045335
CGRM202019g1495.t1	GO:0043581
CGRM202019g1496.t1	GO:0003735, GO:0005515, GO:0006407, GO:0022627, GO:0016020, GO:0005576	KOG3291
CGRM202019g1497.t1	GO:0005759, GO:0016226, GO:0005739	KOG2929
CGRM202019g1498.t1	GO:0005829, GO:0005739, GO:0005754, GO:0015986, GO:0046961, GO:0016887, GO:0005886, GO:0009986, GO:0016020, GO:0042776	KOG1350	3.6.3.14
CGRM202019g1499.t1	GO:0000122, GO:0005634, GO:0006338	KOG1246
CGRM202019g1500.t1	GO:0000002, GO:0005783
CGRM202019g1501.t1	GO:0005783, GO:0071276, GO:0071585	KOG4561
CGRM202019g1502.t1	GO:0005200, GO:0005515, GO:0005816
CGRM202019g1503.t1	GO:0000124, GO:0003712, GO:0003713, GO:0005515, GO:0005671, GO:0006366, GO:0016568, GO:0016573, GO:0046695, GO:0005634, GO:0006357
CGRM202019g1504.t1	GO:0005871, GO:0007017, GO:0008569, GO:0031534, GO:0005515, GO:0005816, GO:0007064, GO:0000742, GO:0005819, GO:0007126, GO:0046982
CGRM202019g1505.t1	GO:0005759, GO:0006744, GO:0006784, GO:0016226, GO:0016653	KOG3309
CGRM202019g1506.t1	GO:0005783, GO:0006974, GO:0015926
CGRM202019g1506.t2	GO:0005783, GO:0006487, GO:0030447, GO:0044182	KOG2161
CGRM202019g1507.t1	GO:0000422
CGRM202019g1508.t1	GO:0000131, GO:0005515, GO:0005798, GO:0005829, GO:0005886, GO:0005934, GO:0005935, GO:0006888, GO:0016192, GO:0017157	KOG1102
CGRM202019g1509.t1	GO:0005829, GO:0000070, GO:0000706, GO:0000722, GO:0000724, GO:0001302, GO:0004003, GO:0005515, GO:0005730, GO:0006268, GO:0010520, GO:0031422, GO:0032508, GO:0051276, GO:0006974, GO:0030447, GO:0044182	KOG0352, KOG0351	3.6.4.12
CGRM202019g1510.t1	GO:0005737, GO:0005794, GO:0005829, GO:0005634	KOG0288
CGRM202019g1511.t1	GO:0005515, GO:0005794	KOG2632
CGRM202019g1512.t1
CGRM202019g1513.t1	GO:0005783	KOG1581
CGRM202019g1514.t1	GO:0005048, GO:0005786, GO:0045047, GO:0005737, GO:0042493	KOG2460
CGRM202019g1515.t1	GO:0005515, GO:0007015, GO:0008092, GO:0000142, GO:0000915, GO:0003779, GO:0005516, GO:0005737, GO:0005816, GO:0051017	KOG2128
CGRM202019g1516.t1	GO:0005096, GO:0006457, GO:0007021, GO:0043547, GO:0005515
CGRM202019g1517.t1	GO:0000056, GO:0005634, GO:0006970, GO:0032880, GO:0034599, GO:0042274, GO:0051082, GO:0005829, GO:0005515	KOG0504
CGRM202019g1518.t1	GO:0005850, GO:0043614, GO:0005829, GO:0005515, GO:0005886	KOG2768
CGRM202019g1519.t1	GO:0005783, GO:0005794, GO:0004674, GO:0005798, GO:0006468, GO:0046777	KOG2345
CGRM202019g1520.t1	GO:0000492, GO:0000812, GO:0005515, GO:0005634, GO:0006338, GO:0006357, GO:0006364, GO:0031011, GO:0043140, GO:0043141, GO:0043486, GO:0097255, GO:0005829, GO:0070209	KOG1942, KOG2680
CGRM202019g1521.t1	GO:0005515
CGRM202019g1522.t1	GO:0005743, GO:0009267, GO:0030447, GO:0036170, GO:0036180	KOG2861
CGRM202019g1523.t1	GO:0005515, GO:0006281, GO:0005634, GO:0005886, GO:0030425, GO:0048471
CGRM202019g1524.t1		KOG2951	3.1.3.25
CGRM202019g1525.t1	GO:0005515, GO:0007131
CGRM202019g1526.t1	GO:0000329, GO:0005783	KOG3030	3.1.3.4, 3.1.3.81
CGRM202019g1527.t1	GO:0000077, GO:0004672, GO:0004694, GO:0005515, GO:0006446, GO:0006468, GO:0022626, GO:0042803, GO:0030447, GO:0036171, GO:1900439, GO:0034198, GO:0010942, GO:0010998, GO:0015935, GO:0060733, GO:0071232, GO:0071264, GO:0072755, GO:1903833, GO:1990451	KOG1035	2.7.11.1
CGRM202019g1528.t1	GO:0000790, GO:0000993, GO:0010526, GO:0031124, GO:0035861, GO:0005634, GO:0005829, GO:0071276, GO:0071585
CGRM202019g1529.t1	GO:0000733, GO:0032508, GO:0043140, GO:0005634, GO:0006289, GO:0035861	KOG4150
CGRM202019g1530.t1	GO:0005515, GO:0005525, GO:0005789, GO:0045047, GO:0005634, GO:0005829, GO:0016020	KOG0781
CGRM202019g1531.t1	GO:0000900, GO:0000932, GO:0003729, GO:0005515, GO:0005634, GO:0005737, GO:0005933, GO:0005935, GO:0008298, GO:0010494, GO:0017148, GO:0060237, GO:0009405	KOG2102
CGRM202019g1532.t1	GO:0006665, GO:0009267, GO:0019722, GO:0032541	KOG1383	4.1.2.27
CGRM202019g1533.t1	GO:0000122, GO:0003677, GO:0003682, GO:0005515, GO:0005634, GO:0005829, GO:0010978, GO:0016575, GO:0031047, GO:0070823, GO:0004407, GO:0044182
CGRM202019g1534.t1	GO:0000002, GO:0000150, GO:0003677, GO:0003697, GO:0005634, GO:0005739, GO:0006310, GO:0006355, GO:0034599, GO:0090297
CGRM202019g1535.t1	GO:0030148, GO:0000170, GO:0005789, GO:0006665, GO:0030437, GO:0030448	KOG0874	1.14.18.5
CGRM202019g1536.t1	GO:0005753, GO:0015986, GO:0005622	KOG1662
CGRM202019g1537.t1	GO:0005730, GO:0006364, GO:0005634, GO:0005515, GO:0005737, GO:0007155, GO:0007346, GO:0042254	KOG2773
CGRM202019g1538.t1	GO:0004349, GO:0005515, GO:0006561, GO:0042802		2.7.2.11
CGRM202019g1539.t1	GO:0003723, GO:0005515, GO:0005847, GO:0005849, GO:0006369, GO:0006378, GO:0042493, GO:0005634, GO:0005829	KOG1896
CGRM202019g1540.t1	GO:0006506, GO:0051377, GO:0030447	KOG3144	2.7.-.-
CGRM202019g1541.t1	GO:0000082, GO:0000086, GO:0005515, GO:0006337, GO:0006355, GO:0006368, GO:0016584, GO:0016586, GO:0033262, GO:0043044, GO:0051726, GO:0015616, GO:0006303
CGRM202019g1542.t1	GO:0005783, GO:0000413, GO:0003755, GO:0034605, GO:0097308	KOG0884, KOG0111, KOG0546, KOG0865, KOG0879, KOG0881
CGRM202019g1543.t1	GO:0015937, GO:0005634, GO:0005829	KOG2201	2.7.1.33
CGRM202019g1544.t1	GO:0000775, GO:0000778, GO:0005515
CGRM202019g1545.t1	GO:0006366, GO:0005634, GO:0005829	KOG1894
CGRM202019g1546.t1	GO:0005768, GO:0005802, GO:0006888, GO:0006891, GO:0005737
CGRM202019g1547.t1	GO:0005628, GO:0030437, GO:0030476, GO:0004672, GO:0004674, GO:0005737, GO:0006468, GO:0006972, GO:0015629, GO:0032956, GO:0046777, GO:0007015	KOG0577, KOG0579, KOG0576, KOG0582, KOG0587	2.7.11.1
CGRM202019g1548.t1	GO:0030476, GO:0009277, GO:0030437
CGRM202019g1549.t1	GO:0030163, GO:0042176, GO:0045893
CGRM202019g1550.t1	GO:0005615, GO:0005783	KOG0549
CGRM202019g1551.t1	GO:0006457, GO:0005515, GO:0005788	KOG0190	5.3.4.1
CGRM202019g1552.t1
CGRM202019g1553.t1	GO:0030163, GO:0005634, GO:0005737, GO:0005829
CGRM202019g1554.t1	GO:0006487, GO:0006493, GO:0000032, GO:0009405
CGRM202019g1555.t1	GO:0009086, GO:0019237, GO:0034508, GO:0043565, GO:0071459, GO:0000122, GO:0000775, GO:0000776, GO:0000978, GO:0001076, GO:0001102, GO:0006338, GO:0006366, GO:0007059, GO:0045944, GO:0000103, GO:0003700, GO:0006355, GO:0009303, GO:0000070, GO:0000790
CGRM202019g1556.t1
CGRM202019g1556.t2	GO:0000082, GO:0004672, GO:0005634, GO:0005737, GO:0005886, GO:0006873, GO:0015846, GO:0035690	KOG0583
CGRM202019g1557.t1	GO:0005515, GO:0030122, GO:0030136, GO:0005634, GO:0005829	KOG0934, KOG0935
CGRM202019g1558.t1	GO:0005515, GO:0005634, GO:0005737, GO:0006235, GO:0042802, GO:0005829	KOG3327	2.7.4.9
CGRM202019g1559.t1	GO:0005515
CGRM202019g1560.t1	GO:0005515, GO:0005634, GO:0005829, GO:0006281, GO:0016568, GO:0016573, GO:0032777, GO:0035064, GO:0035267, GO:0004402, GO:0030447, GO:0036166, GO:0036180, GO:0043967, GO:0045944	KOG1973
CGRM202019g1561.t1	GO:0005730, GO:0005732, GO:0031120, GO:0031429, GO:0034513, GO:0035690, GO:0005634, GO:0006364, GO:0031118	KOG3262
CGRM202019g1562.t1	GO:0000027, GO:0000055, GO:0000463, GO:0000466, GO:0005730, GO:0030687, GO:0042134, GO:0005634, GO:0003723	KOG2780
CGRM202019g1563.t1	GO:0005622
CGRM202019g1564.t1	GO:0000398, GO:0003723, GO:0003729
CGRM202019g1564.t2	GO:0000398, GO:0003723, GO:0003729, GO:0005829	KOG0118
CGRM202019g1565.t1	GO:0001403, GO:0003700, GO:0005515, GO:0005634, GO:0005654, GO:0007124, GO:0007329, GO:0046020, GO:0009405, GO:0043565, GO:0031505, GO:0000747, GO:0003677, GO:0006012, GO:0006355, GO:0007165, GO:0009267, GO:0030447, GO:0036170, GO:0036180, GO:0044011, GO:0044182, GO:0070783, GO:1900231, GO:1900436, GO:1900445, GO:2000220
CGRM202019g1566.t1	GO:0005515, GO:0005741, GO:0007005
CGRM202019g1567.t1	GO:0005730, GO:0042274
CGRM202019g1568.t1	GO:0005515, GO:0005688, GO:0017069, GO:0005634, GO:0003697, GO:0003723	KOG0128
CGRM202019g1569.t1	GO:0004427, GO:0005739, GO:0009060, GO:0030446, GO:0005515	KOG1626	3.6.1.1
CGRM202019g1570.t1	GO:0006893, GO:0016020, GO:0005737, GO:0005794, GO:0005886	KOG1134
CGRM202019g1571.t1	GO:0005634
CGRM202019g1572.t1	GO:0000837, GO:0005515, GO:0030176, GO:0030433
CGRM202019g1573.t1	GO:0000118, GO:0004407, GO:0016479, GO:0016575, GO:0031939, GO:0033698, GO:0045944, GO:0061186, GO:0061188, GO:0061408
CGRM202019g1574.t1	GO:0005634, GO:0005829, GO:0005819	KOG3020
CGRM202019g1575.t1	GO:0005515, GO:0005946, GO:0005992, GO:0030234, GO:0050790, GO:0003825, GO:0004805, GO:0009405, GO:0030447, GO:0034605, GO:0036168, GO:0036180		3.1.3.12, 2.4.1.15
CGRM202019g1576.t1	GO:0003725, GO:0035690, GO:0005634, GO:0005829, GO:0033592, GO:0001732, GO:0033290	KOG3403
CGRM202019g1577.t1	GO:0005634, GO:0005829
CGRM202019g1578.t1	GO:0005515, GO:0006623, GO:0006897
CGRM202019g1579.t1	GO:0005743, GO:0045182, GO:0070131, GO:0097034
CGRM202019g1579.t2	GO:0005743, GO:0045182, GO:0070131, GO:0097034
CGRM202019g1580.t1	GO:0005515, GO:0005643, GO:0005737, GO:0006406
CGRM202019g1581.t1		KOG4510
CGRM202019g1582.t1	GO:0034599	KOG1383	4.1.1.15
CGRM202019g1583.t1	GO:0008295, GO:0015940, GO:0005634, GO:0005829	KOG0788	4.1.1.50
CGRM202019g1584.t1	GO:0004842, GO:0005634, GO:0006348, GO:0006511, GO:0016567, GO:0016568, GO:0043022, GO:1990112, GO:1990116, GO:0005840, GO:0022625, GO:0005829, GO:0043581
CGRM202019g1585.t1	GO:0042274, GO:0005730	KOG1685
CGRM202019g1586.t1	GO:0005978	KOG1950
CGRM202019g1587.t1	GO:0000154, GO:0005739, GO:0006364, GO:0009982, GO:0031118, GO:0031119
CGRM202019g1588.t1	GO:0005515, GO:0006627, GO:0017087, GO:0004222, GO:0097308, GO:0005622	KOG0960
CGRM202019g1589.t1	GO:0000182, GO:0000183, GO:0005515, GO:0005730, GO:0007096, GO:0030869, GO:0034503, GO:0009267, GO:0030447, GO:0036170
CGRM202019g1590.t1	GO:0000462, GO:0003735, GO:0019843, GO:0022627, GO:0032040, GO:0045903, GO:0005618, GO:0005730, GO:0005774, GO:0005829, GO:0009506, GO:0009507, GO:0016020, GO:0022626
CGRM202019g1591.t1	GO:0015986, GO:0046961, GO:0005886	KOG3976
CGRM202019g1592.t1	GO:0005829, GO:0004347, GO:0005739, GO:0006094, GO:0006096, GO:0006098, GO:0005737, GO:0016020	KOG2446	5.3.1.9
CGRM202019g1593.t1
CGRM202019g1594.t1
CGRM202019g1595.t1	GO:0000433, GO:0000978, GO:0005635, GO:0034728, GO:0045944, GO:0000981, GO:0005515, GO:0005634, GO:0051123, GO:0061393
CGRM202019g1596.t1	GO:0005938, GO:0005515, GO:0005737	KOG0738, KOG0737
CGRM202019g1597.t1	GO:0005741, GO:0005622, GO:0004843, GO:0005515, GO:0005739, GO:0016579
CGRM202019g1598.t1
CGRM202019g1599.t1	GO:0005085, GO:0005515, GO:0005829, GO:0006895, GO:0032511, GO:0036010, GO:0045177
CGRM202019g1600.t1		KOG0777	2.5.1.10, 2.5.1.29, 2.5.1.1
CGRM202019g1601.t1
CGRM202019g1602.t1	GO:0005737
CGRM202019g1603.t1	GO:0097271
CGRM202019g1604.t1	GO:0005515, GO:0005768, GO:0006612, GO:0006623, GO:0045324	KOG3284
CGRM202019g1605.t1	GO:0005515, GO:0005744, GO:0030150, GO:0030943, GO:0015266, GO:0005886, GO:0030447, GO:0005739	KOG2832
CGRM202019g1606.t1	GO:0004030, GO:0005739, GO:0005829, GO:0006740, GO:0009651, GO:0019413, GO:0004029, GO:0006067, GO:0006090, GO:0042645	KOG2450, KOG2452	1.2.1.3
CGRM202019g1607.t1	GO:0000812, GO:0006338
CGRM202019g1608.t1	GO:0002098, GO:0005515, GO:0005634, GO:0005737, GO:0006357, GO:0033588, GO:0043581, GO:0005829	KOG1920
CGRM202019g1609.t1	GO:0000724, GO:0003684, GO:0005515, GO:0005634, GO:0006281, GO:0035861, GO:0006974, GO:0046982	KOG0247
CGRM202019g1610.t1	GO:0003729, GO:0004823, GO:0005739, GO:0006429, GO:0032543	KOG0435	6.1.1.4
CGRM202019g1611.t1	GO:0000778, GO:0005515, GO:0006270, GO:0007059, GO:0034087, GO:0000070, GO:0000780, GO:0005829, GO:0007052, GO:0034501, GO:0034613
CGRM202019g1612.t1	GO:0005768, GO:0005811, GO:0005829, GO:0006893, GO:0008526, GO:0015914, GO:0043001, GO:0046488, GO:1901352, GO:0008525, GO:0006892
CGRM202019g1613.t1	GO:0000032, GO:0004475, GO:0006486, GO:0009298, GO:0005886, GO:0009986, GO:0030445	KOG1322	2.7.7.13
CGRM202019g1614.t1	GO:0005048, GO:0005515, GO:0005784, GO:0006616, GO:0015197, GO:0015450, GO:0015833, GO:0030433, GO:0030970, GO:0031204, GO:0005783, GO:0005886, GO:0043581, GO:0044743	KOG1373
CGRM202019g1615.t1	GO:0005829, GO:0006094, GO:0042132, GO:0042597, GO:0072593	KOG1458	3.1.3.11
CGRM202019g1616.t1	GO:0007052, GO:0005634	KOG2560
CGRM202019g1617.t1	GO:0000725, GO:0005515, GO:0005634, GO:0070987
CGRM202019g1618.t1	GO:0043565, GO:0030447, GO:0003700, GO:0035690, GO:0044182, GO:0045732, GO:0045944, GO:2000220	KOG1721
CGRM202019g1619.t1	GO:0004722, GO:0005515, GO:0005634, GO:0006470, GO:0006883, GO:0019897, GO:0034613	KOG0371, KOG0372, KOG0373, KOG0374, KOG0376	3.1.3.16
CGRM202019g1620.t1	GO:0003682, GO:0005515, GO:0005669, GO:0006366, GO:0051123, GO:0005634, GO:0005829, GO:0003677	KOG3219
CGRM202019g1621.t1	GO:0001300, GO:0002098, GO:0005634, GO:0005737, GO:0030488, GO:0005829, GO:0005515, GO:0006974, GO:0015630, GO:0005730	KOG1331
CGRM202019g1622.t1	GO:0000837, GO:0005515, GO:0005811, GO:0030176, GO:0030433, GO:0030674, GO:0043161, GO:0005886
CGRM202019g1623.t1	GO:0000398, GO:0000993, GO:0003729, GO:0005515, GO:0005634, GO:0005737, GO:0006406, GO:0006415, GO:0008143, GO:0017148, GO:0032968, GO:0042802, GO:0046982	KOG0106
CGRM202019g1624.t1	GO:0005515, GO:0006888, GO:0030134, GO:0005886, GO:0005783	KOG1691
CGRM202019g1625.t1	GO:0006289, GO:0003917, GO:0005634, GO:0005730
CGRM202019g1626.t1	GO:0000398, GO:0000991, GO:0000993, GO:0001042, GO:0001179, GO:0005515, GO:0005634, GO:0006366, GO:0006370, GO:0008298, GO:0019843, GO:0032044, GO:0032968, GO:0090262, GO:2000232, GO:2001208, GO:2001209, GO:0033553, GO:0009267, GO:0030447, GO:0036170, GO:0036180	KOG1999
CGRM202019g1627.t1	GO:0003735, GO:0005762, GO:0005739	KOG3505
CGRM202019g1628.t1	GO:0002188, GO:0003743, GO:0005515, GO:0005852, GO:0006413, GO:0005634, GO:0005829, GO:0016282	KOG0122
CGRM202019g1629.t1	GO:0003838, GO:0006696, GO:0005783, GO:0005811, GO:0005886, GO:0035690	KOG1269	2.1.1.41
CGRM202019g1630.t1	GO:0003700, GO:0005634, GO:0005737, GO:0034599, GO:0035690, GO:0043619, GO:0044212, GO:0005515, GO:0009408, GO:0010038, GO:0042493, GO:0006355, GO:0006915, GO:0071276
CGRM202019g1631.t1	GO:0000723, GO:0004672, GO:0006302, GO:0006974, GO:0016310, GO:0000077, GO:0006281, GO:0006312, GO:0030010, GO:0031929, GO:0034644, GO:0051211, GO:0004674, GO:0005515, GO:0005829		2.7.11.1
CGRM202019g1632.t1	GO:0000324, GO:0000329, GO:0015810, GO:0055085, GO:0043581
CGRM202019g1633.t1	GO:0003735, GO:0005763, GO:0032543, GO:0005739
CGRM202019g1634.t1	GO:0005635, GO:0005783, GO:0005934, GO:0006348, GO:0008654, GO:0030176, GO:0031965, GO:0035091, GO:0060304, GO:0043581
CGRM202019g1635.t1	GO:0043581, GO:0005515, GO:0005634, GO:0005829	KOG0878
CGRM202019g1636.t1	GO:0001671, GO:0005789, GO:0030433, GO:0032781, GO:0005783, GO:0045335	KOG0714
CGRM202019g1637.t1	GO:0004012, GO:0006886, GO:0045332	KOG0206
CGRM202019g1638.t1	GO:0005515, GO:0005779, GO:0043495, GO:0045033, GO:0005777
CGRM202019g1639.t1	GO:0000049, GO:0000175, GO:0000176, GO:0000177, GO:0000467, GO:0004521, GO:0005515, GO:0005730, GO:0016075, GO:0043628, GO:0070651, GO:0071028, GO:0071035, GO:0071038, GO:0071039, GO:0005634, GO:0008536, GO:0010468, GO:0022008, GO:0090502	KOG2102	3.1.13.-
CGRM202019g1640.t1	GO:0005759, GO:0031314, GO:0032049, GO:0005739	KOG2961	3.1.3.27
CGRM202019g1641.t1	GO:0003700, GO:0005634, GO:0006357, GO:0044011
CGRM202019g1641.t2	GO:0003700, GO:0005634, GO:0006357, GO:0044011
CGRM202019g1642.t1	GO:0005515, GO:0006895, GO:0032266, GO:0032511, GO:0034498, GO:0080025, GO:0005794, GO:0071276, GO:0071585	KOG2057, KOG2056
CGRM202019g1643.t1	GO:0000413, GO:0003755, GO:0005739, GO:0006457, GO:0006915, GO:0005576, GO:0005829	KOG0546, KOG0865, KOG0880
CGRM202019g1644.t1	GO:0016020
CGRM202019g1645.t1	GO:0000462, GO:0003735, GO:0019843, GO:0022627, GO:0032040, GO:0045903, GO:0005618, GO:0005730, GO:0005774, GO:0005829, GO:0009506, GO:0009507, GO:0016020, GO:0022626
CGRM202019g1646.t1	GO:0005829	KOG1732
CGRM202019g1647.t1	GO:0000324, GO:0016192, GO:0043581, GO:0005768	KOG1477
CGRM202019g1648.t1	GO:0000462, GO:0005730, GO:0097078, GO:0005634, GO:0005829, GO:0005515, GO:0006974, GO:0008380	KOG0326, KOG0327, KOG0328, KOG0332	3.6.4.13
CGRM202019g1649.t1	GO:0005515, GO:0005829, GO:0006207, GO:0009507, GO:0004845	KOG4203
CGRM202019g1650.t1	GO:0000324, GO:0005886, GO:0000329, GO:0015810, GO:0055085, GO:0043581	KOG1305
CGRM202019g1651.t1	GO:0005739
CGRM202019g1652.t1	GO:0005515, GO:0007094, GO:0009303, GO:0031298, GO:0043505, GO:0043935, GO:0070911, GO:0043581, GO:1990707	KOG1745
CGRM202019g1653.t1	GO:0005515, GO:0031298, GO:0034729, GO:0043935, GO:0005634, GO:0043581, GO:0061587	KOG3467
CGRM202019g1654.t1	GO:0005634, GO:0005829, GO:0006342, GO:0016575, GO:0031939, GO:0033698, GO:0045944, GO:0061186, GO:0061188, GO:0061408, GO:0004407, GO:0032221, GO:0005515, GO:0005643, GO:0006606, GO:0006607, GO:0042802	KOG4466
CGRM202019g1655.t1	GO:0015937, GO:0005634, GO:0005829, GO:0030036, GO:1990143	KOG2728	6.3.2.5
CGRM202019g1656.t1	GO:0005515, GO:0006897, GO:0007015	KOG1572
CGRM202019g1657.t1	GO:0031505, GO:0005634, GO:0005829	KOG4472
CGRM202019g1658.t1	GO:0030488, GO:0005634, GO:0005829	KOG1227
CGRM202019g1659.t1	GO:0006402, GO:0034976, GO:0005634, GO:0005737, GO:0006038, GO:0007329, GO:0045944, GO:0043565	KOG1721
CGRM202019g1660.t1	GO:0005515, GO:0006461, GO:0015266, GO:0031307, GO:0005886, GO:0005739	KOG2602
CGRM202019g1661.t1	GO:0000122, GO:0000411, GO:0010673, GO:0016538, GO:0016592, GO:0045944, GO:0031505, GO:0005634	KOG0794
CGRM202019g1662.t1		KOG2793
CGRM202019g1663.t1	GO:0005737, GO:0005794, GO:0005829, GO:0030437, GO:0030448, GO:0043581	KOG1952
CGRM202019g1664.t1	GO:0005634, GO:0005730	KOG2360
CGRM202019g1665.t1	GO:0005829, GO:0006409, GO:0005515, GO:0005634, GO:0043581	KOG3147	3.1.1.31
CGRM202019g1666.t1
CGRM202019g1667.t1	GO:0000290, GO:0000932, GO:0001731, GO:0005515, GO:0006446, GO:0022627, GO:0033962, GO:0045947, GO:0005737, GO:0005829	KOG4592
CGRM202019g1668.t1	GO:0005739, GO:0000175, GO:0006364, GO:0009507	KOG2102
CGRM202019g1669.t1	GO:0032543	KOG2255
CGRM202019g1670.t1	GO:0004310, GO:0006696, GO:0051996, GO:0016021, GO:0005886	KOG1459	2.5.1.21
CGRM202019g1671.t1	GO:0005515, GO:0007064, GO:0031390, GO:0035753	KOG4487
CGRM202019g1672.t1		KOG2846
CGRM202019g1673.t1	GO:0005515, GO:0005854, GO:0006620, GO:0032266, GO:0051082, GO:0051083, GO:0070273, GO:0070300, GO:0080025, GO:0009986	KOG2239
CGRM202019g1674.t1	GO:0000001, GO:0005743, GO:0006873, GO:0007005, GO:1900208, GO:0005739
CGRM202019g1675.t1	GO:0005515, GO:0005635, GO:0016237, GO:0034613, GO:0005829
CGRM202019g1676.t1	GO:0000462, GO:0005515, GO:0005730, GO:0030515, GO:0032040, GO:0033553, GO:0034455, GO:0045943, GO:0035690
CGRM202019g1677.t1	GO:0005515, GO:0005743	KOG2662
CGRM202019g1678.t1	GO:0005759, GO:0006970, GO:0015036, GO:0034599, GO:0005739, GO:0071473, GO:0005634	KOG0911
CGRM202019g1679.t1	GO:0005342, GO:0005886, GO:0015849, GO:0008559, GO:0035690, GO:1903825	KOG0061
CGRM202019g1680.t1	GO:0030148, GO:0005515, GO:0009405
CGRM202019g1681.t1	GO:0005634, GO:0006513
CGRM202019g1682.t1	GO:0000032, GO:0005794, GO:0006493, GO:0006487, GO:0016020, GO:0031505, GO:0007160, GO:0009405, GO:0016337, GO:0030447
CGRM202019g1683.t1	GO:0005515, GO:0005829, GO:0019898, GO:0031929, GO:0045943, GO:0005634, GO:0000122, GO:0008601	KOG2830
CGRM202019g1684.t1	GO:0005634, GO:0005829	KOG3870
CGRM202019g1684.t2	GO:0005634, GO:0005829
CGRM202019g1685.t1	GO:0005515, GO:0004842, GO:0005779, GO:0016558, GO:0016567	KOG0826
CGRM202019g1686.t1	GO:0000754, GO:0005515, GO:0008180, GO:0010388, GO:0007052, GO:0022008, GO:0051382
CGRM202019g1687.t1	GO:0003735, GO:0005762, GO:0005737, GO:0022008	KOG3769
CGRM202019g1688.t1	GO:0005743, GO:0005634, GO:0005739, GO:0005737	KOG1191
CGRM202019g1689.t1	GO:0004842, GO:0005789, GO:0006333, GO:0030433, GO:0031505, GO:0006974, GO:0016567, GO:0030447, GO:0034644, GO:0005634, GO:0005829, GO:0010620, GO:0030466	KOG0417, KOG0425, KOG0426	2.3.2.23
CGRM202019g1690.t1	GO:0005634, GO:0006878, GO:0045732, GO:0045944
CGRM202019g1691.t1	GO:0015940	KOG0029	1.5.3.17
CGRM202019g1692.t1	GO:0005634, GO:0005829, GO:0007124, GO:0003700, GO:0045944, GO:0009405, GO:0036166, GO:0044011, GO:0071852
CGRM202019g1693.t1	GO:0000124, GO:0001102, GO:0003682, GO:0005515, GO:0005634, GO:0005669, GO:0005829, GO:0006366, GO:0016568, GO:0016573, GO:0032947, GO:0042802, GO:0046695, GO:0051123, GO:0035690
CGRM202019g1694.t1	GO:0004672, GO:0005739, GO:0005759, GO:0006468, GO:0006744, GO:0009060, GO:0031314, GO:1901006	KOG1234
CGRM202019g1695.t1	GO:0000390, GO:0000462, GO:0000463, GO:0000466, GO:0004004, GO:0005515, GO:0006364, GO:0030490, GO:0042273, GO:0071014, GO:0005634, GO:0005684, GO:0022008	KOG0920, KOG0922, KOG0924, KOG0925	3.6.4.13
CGRM202019g1696.t1	GO:0001403, GO:0004871, GO:0007165
CGRM202019g1697.t1	GO:0005515, GO:0005634, GO:0005737, GO:0006378, GO:0008143, GO:0016973
CGRM202019g1697.t2	GO:0005515, GO:0005634, GO:0005737, GO:0006378, GO:0008143, GO:0016973	KOG3702
CGRM202019g1698.t1	GO:0003735, GO:0006407, GO:0022627, GO:0032040, GO:0045903, GO:0070181, GO:0043581, GO:0005515, GO:0005829	KOG0877
CGRM202019g1699.t1	GO:0000329, GO:0005515, GO:0005829, GO:0006914, GO:0006879, GO:0009306, GO:0005634, GO:0032153
CGRM202019g1699.t2	GO:0000329, GO:0005515, GO:0005829, GO:0006914, GO:0006879, GO:0009306
CGRM202019g1700.t1	GO:0004489, GO:0005515, GO:0009086, GO:0006730, GO:0005634, GO:0005829	KOG0564	1.5.1.20
CGRM202019g1701.t1	GO:0004672, GO:0005515, GO:0005739, GO:0015976, GO:0018105, GO:0043086, GO:0006468	KOG0787
CGRM202019g1702.t1	GO:0000778, GO:0005515, GO:0007094, GO:0043505, GO:0034599, GO:0070301
CGRM202019g1703.t1	GO:0000778, GO:0005200, GO:0005515, GO:0005816, GO:0005819, GO:0005876, GO:0030472
CGRM202019g1704.t1	GO:0004736, GO:0005829, GO:0006094, GO:0005515, GO:0015976	KOG0238, KOG0369	6.4.1.1
CGRM202019g1705.t1	GO:0005634, GO:0005829	KOG1204
CGRM202019g1706.t1	GO:0005634, GO:0005829	KOG1204
CGRM202019g1707.t1	GO:0003729, GO:0004754, GO:0005515, GO:0009085, GO:0005737, GO:0019878	KOG0172	1.5.1.7
CGRM202019g1708.t1	GO:0000027, GO:0000463, GO:0000466, GO:0016020, GO:0042273, GO:0005634, GO:0005886, GO:0005730, GO:0005515	KOG0293
CGRM202019g1709.t1	GO:0005634, GO:0030176, GO:0030466, GO:0045944, GO:0048255, GO:0006633, GO:0016020	KOG3836
CGRM202019g1710.t1	GO:0000027, GO:0004725, GO:0005515, GO:0005634, GO:0005737, GO:0006470, GO:0007126, GO:0030476, GO:0035335, GO:0030687, GO:0009405, GO:0030447, GO:0036180	KOG1716
CGRM202019g1711.t1	GO:0000070, GO:0005515, GO:0005634, GO:0007131, GO:0016567
CGRM202019g1712.t1
CGRM202019g1713.t1	GO:0045944, GO:0051123, GO:0006357, GO:0044011, GO:0043581
CGRM202019g1714.t1	GO:0005515, GO:0005783, GO:0006465, GO:0008233, GO:0045047	KOG3342	3.4.-.-
CGRM202019g1715.t1
CGRM202019g1716.t1	GO:0005515, GO:0008565, GO:0042719, GO:0042721, GO:0045039, GO:0051082, GO:0005634, GO:0005829	KOG3480
CGRM202019g1717.t1	GO:0000742, GO:0000750, GO:0000754, GO:0003924, GO:0005515, GO:0005768, GO:0005886	KOG0082, KOG0085
CGRM202019g1718.t1	GO:0001558, GO:0005515, GO:0030950, GO:0031505, GO:0031932, GO:0004672, GO:0005634, GO:0005737, GO:0006468, GO:0008022	KOG0504
CGRM202019g1719.t1	GO:0005515, GO:0005634, GO:0019898, GO:0030433, GO:0005829, GO:0006886, GO:0009898, GO:0042593, GO:0048471
CGRM202019g1720.t1	GO:0005829
CGRM202019g1721.t1	GO:0000742, GO:0005789, GO:0005737, GO:0005783, GO:0005794, GO:0031965, GO:0005507, GO:0055114
CGRM202019g1722.t1	GO:0006417, GO:0045182
CGRM202019g1723.t1	GO:0000462, GO:0003724, GO:0005730, GO:0042254, GO:0000390, GO:0000463, GO:0000466, GO:0004004, GO:0005515, GO:0006364, GO:0030490, GO:0042273, GO:0071014	KOG0920, KOG0921, KOG0922, KOG0923, KOG0924, KOG0926
CGRM202019g1724.t1	GO:0004042, GO:0004358, GO:0005759, GO:0006592, GO:0005739	KOG2786	2.3.1.1, 2.3.1.35
CGRM202019g1725.t1	GO:0005515, GO:0005634, GO:0005739, GO:0005829, GO:0005849, GO:0006378, GO:0046982, GO:0003723, GO:0005730	KOG1914
CGRM202019g1726.t1	GO:0005515, GO:0015914, GO:0007005, GO:0009405, GO:0071852, GO:0005634, GO:0005737, GO:0005829
CGRM202019g1727.t1	GO:0005634, GO:0005829
CGRM202019g1728.t1	GO:0005515, GO:0005886, GO:0006827, GO:0033215, GO:0033573, GO:0005381, GO:0035690, GO:0009405, GO:0009986, GO:0010106, GO:0034755, GO:0036170, GO:0036180	KOG1263
CGRM202019g1729.t1	GO:0005515, GO:0005816, GO:0031578, GO:0007094, GO:0030448, GO:0035690, GO:0005096, GO:0005634, GO:0005829, GO:0043547	KOG2058
CGRM202019g1730.t1	GO:0000774, GO:0005524, GO:0005788, GO:0006986, GO:0031204, GO:0051082, GO:0005783
CGRM202019g1731.t1	GO:0005770, GO:0005794, GO:0007035, GO:0046961, GO:0000324, GO:0000329, GO:0005515, GO:0006461, GO:0006797, GO:0015991, GO:0015992, GO:0016049, GO:0005886, GO:0006897, GO:0007033	KOG2189
CGRM202019g1732.t1	GO:0070822, GO:0003983, GO:0005737, GO:0005886, GO:0005978, GO:0005992, GO:0006011, GO:0006078, GO:0006486, GO:0009986, GO:0030445
CGRM202019g1733.t1	GO:0005634, GO:0045944, GO:0000122, GO:0000790, GO:0000978, GO:0001102, GO:0003688, GO:0005829, GO:0006270, GO:0003677, GO:0006357, GO:0030447, GO:0031505, GO:0035690, GO:0044182, GO:2000220
CGRM202019g1734.t1	GO:0000122, GO:0000790, GO:0000978, GO:0001102, GO:0003688, GO:0005634, GO:0005829, GO:0006270, GO:0045944, GO:0003677, GO:0006357, GO:0030447, GO:0031505, GO:0035690, GO:0044182, GO:2000220	KOG0015
CGRM202019g1735.t1	GO:0006338, GO:0003677, GO:0016887, GO:0031491, GO:0005634, GO:0000077, GO:0005515, GO:0035064
CGRM202019g1736.t1	GO:0000055, GO:0005515, GO:0005643, GO:0006406, GO:0006409, GO:0006606, GO:0016973, GO:0042802, GO:0044614, GO:0000973, GO:0006607, GO:0031990, GO:0045893, GO:0006997, GO:0031080, GO:0031965
CGRM202019g1737.t1	GO:0000076, GO:0005515, GO:0006281, GO:0007064, GO:0031298, GO:0034087, GO:0048478, GO:0005634, GO:0005739
CGRM202019g1738.t1	GO:0034599, GO:0043581, GO:0006979		1.8.4.14
CGRM202019g1739.t1	GO:0070485, GO:0005829, GO:0005886	KOG1576
CGRM202019g1740.t1	GO:0003713, GO:0005515, GO:0006303, GO:0006369, GO:0006972, GO:0032968, GO:0043618, GO:0045944, GO:0070898, GO:0005634, GO:0005730	KOG2712
CGRM202019g1741.t1	GO:0005515, GO:0005634, GO:0005743, GO:0005829	KOG4656
CGRM202019g1742.t1	GO:0005634, GO:0005829, GO:0034599, GO:0001302, GO:0001324, GO:0006338, GO:0061408, GO:0005515
CGRM202019g1743.t1	GO:0004722, GO:0004725, GO:0005515, GO:0005634, GO:0005737, GO:0005829, GO:0000086, GO:0035335, GO:0000082, GO:0004721	KOG3772	3.1.3.48
CGRM202019g1744.t1	GO:0004175, GO:0005515, GO:0006627, GO:0005739, GO:0008233	KOG1568	3.4.21.-
CGRM202019g1745.t1	GO:0005886, GO:0070509	KOG4821
CGRM202019g1746.t1	GO:0005198, GO:0005515, GO:0005634, GO:0006325, GO:0006337, GO:0006355, GO:0006368, GO:0016514, GO:0016584, GO:0016586, GO:0042766, GO:0043044, GO:0045944, GO:0015616, GO:0000122, GO:0005829	KOG0676
CGRM202019g1747.t1	GO:0000142, GO:0000144, GO:0000281, GO:0000917, GO:0005515, GO:0008092, GO:0000915, GO:0005737, GO:0007346, GO:0030036, GO:0030866, GO:0032153, GO:0051286, GO:0061166, GO:0005829	KOG2398
CGRM202019g1748.t1	GO:0045333, GO:0008177, GO:0005743	KOG4097
CGRM202019g1749.t1	GO:0000754, GO:0005515, GO:0008180, GO:0010388
CGRM202019g1750.t1
CGRM202019g1751.t1	GO:0000790, GO:0000972, GO:0005515, GO:0005634, GO:0005829, GO:0006302, GO:0007076, GO:0034087, GO:0071168, GO:0005694, GO:0006995, GO:0007052, GO:0007062, GO:0007064, GO:0070317
CGRM202019g1752.t1	GO:0000790, GO:0004402, GO:0005515, GO:0006348, GO:0016573
CGRM202019g1753.t1	GO:0005783, GO:0006281, GO:0016311, GO:0030026, GO:0030036, GO:0005768, GO:0005794, GO:0005802	KOG3662
CGRM202019g1754.t1	GO:0005515, GO:0006457, GO:0007329, GO:0005634, GO:0005829, GO:0005737	KOG1672
CGRM202019g1754.t2	GO:0005515, GO:0006457, GO:0007329, GO:0005634, GO:0005829, GO:0005737
CGRM202019g1755.t1	GO:0005634, GO:0005515, GO:0005829
CGRM202019g1756.t1
CGRM202019g1757.t1	GO:0000139, GO:0000149, GO:0005515, GO:0005783, GO:0006888, GO:0006890, GO:0030134, GO:0048280, GO:0031201, GO:0005829
CGRM202019g1757.t2	GO:0000139, GO:0000149, GO:0005515, GO:0005783, GO:0006888, GO:0006890, GO:0030134, GO:0048280, GO:0031201, GO:0005829	KOG1301
CGRM202019g1758.t1	GO:0000492, GO:0000812, GO:0005515, GO:0005634, GO:0006338, GO:0006357, GO:0031011, GO:0043141, GO:0043486, GO:0097255, GO:0043140, GO:0005829, GO:0070209	KOG1942, KOG2680
CGRM202019g1759.t1	GO:0006348, GO:0016575, GO:0004407, GO:0000070, GO:0003714, GO:0005634, GO:0005730, GO:0006974, GO:0060303	KOG2684	3.5.1.-
CGRM202019g1760.t1	GO:0000972, GO:0000973, GO:0005515, GO:0005643, GO:0006607, GO:0016973, GO:0031990, GO:0044614, GO:0005634, GO:0034399, GO:0000055, GO:0000056, GO:0000774, GO:0006611, GO:0031081
CGRM202019g1761.t1	GO:0003723, GO:0004004, GO:0005759, GO:0033592, GO:0005739, GO:0043581	KOG0342
CGRM202019g1762.t1	GO:0015937, GO:0005737, GO:0005739	KOG3220	2.7.1.24
CGRM202019g1763.t1	GO:0005761, GO:0031314, GO:0045182, GO:0070131
CGRM202019g1764.t1	GO:0016279, GO:0018023, GO:0005634, GO:0005730, GO:0005829	KOG1337
CGRM202019g1765.t1	GO:0005783, GO:0005789	KOG3872
CGRM202019g1766.t1	GO:0000778, GO:0005200, GO:0005515, GO:0005816, GO:0005819, GO:0005876, GO:0030472
CGRM202019g1767.t1	GO:0007035, GO:0043254, GO:0043291, GO:0009267, GO:0030447, GO:0036170, GO:0036180
CGRM202019g1768.t1	GO:0005743, GO:0006744, GO:0005739, GO:0071276, GO:0071585	KOG3244
CGRM202019g1769.t1	GO:0005515, GO:0005783, GO:0006882, GO:0055085	KOG1484
CGRM202019g1770.t1	GO:0000184, GO:0000932, GO:0005737, GO:0017148, GO:0000723, GO:0003697, GO:0003723, GO:0005515, GO:0005634, GO:0005730, GO:0007004, GO:0008047, GO:0043085
CGRM202019g1771.t1	GO:0000978, GO:0007070, GO:0007124, GO:0009847, GO:0010673, GO:0033698, GO:0003700, GO:0006355, GO:0009267, GO:0009405, GO:0030447, GO:0036170, GO:0036178, GO:0036180, GO:0036244, GO:0044182, GO:1900436, GO:1900442, GO:1900445
CGRM202019g1772.t1	GO:0005634, GO:0005886, GO:0031321, GO:0046854, GO:0007165, GO:0016020, GO:0030036, GO:0030427, GO:0030428, GO:0032465, GO:0046488	KOG0229	2.7.1.68
CGRM202019g1773.t1	GO:0000747, GO:0006974, GO:0009267, GO:0032153, GO:0034605, GO:0034644, GO:0051286
CGRM202019g1774.t1	GO:0000131, GO:0000329, GO:0000750, GO:0001403, GO:0003924, GO:0005515, GO:0005886, GO:0005934, GO:0005935, GO:0007096, GO:0007118, GO:0007119, GO:0007124, GO:0030010, GO:0031106, GO:0031384, GO:0031965, GO:0032889, GO:0043332, GO:0045921, GO:0060178, GO:0000902, GO:0000920, GO:0001411, GO:0001558, GO:0005525, GO:0005634, GO:0007114, GO:0009405, GO:0016020, GO:0030447, GO:0030448, GO:0031505, GO:…	KOG0393
CGRM202019g1775.t1	GO:0005829
CGRM202019g1776.t1	GO:0000398, GO:0005515, GO:0005634, GO:0005829, GO:0046540, GO:0005684
CGRM202019g1777.t1	GO:0009231, GO:0016616, GO:0046983, GO:0050661, GO:0005634, GO:0005829		1.1.1.302
CGRM202019g1778.t1	GO:0005515, GO:0005794, GO:0006896, GO:0042147, GO:0009267, GO:0030447, GO:0036170, GO:0036180	KOG1961
CGRM202019g1779.t1	GO:0000812, GO:0006338, GO:0042393, GO:0043486	KOG2897
CGRM202019g1780.t1	GO:0005576, GO:0015918, GO:0009277	KOG3017
CGRM202019g1781.t1	GO:0015909, GO:0005886, GO:0031505, GO:0045121
CGRM202019g1782.t1	GO:0005634, GO:0005829
CGRM202019g1783.t1	GO:0005777, GO:0006635, GO:0005782, GO:0030447	KOG0016	5.3.3.8
CGRM202019g1784.t1	GO:0005739
CGRM202019g1785.t1	GO:0005739
CGRM202019g1786.t1	GO:0004521, GO:0005515, GO:0005847, GO:0005849, GO:0006369, GO:0006378, GO:0008380, GO:0031126, GO:0034247, GO:0042493, GO:0005634, GO:0005829, GO:0090502, GO:0098789	KOG1137	3.1.27.-
CGRM202019g1787.t1	GO:0000463, GO:0004003, GO:0004004, GO:0005730, GO:0033680, GO:0005829	KOG0346
CGRM202019g1788.t1	GO:0000727, GO:0000784, GO:0003682, GO:0003688, GO:0005515, GO:0005634, GO:0005656, GO:0005737, GO:0006267, GO:0006270, GO:0006343, GO:0006348, GO:0030174, GO:0031261, GO:0031298, GO:0031939, GO:0032508, GO:0042555, GO:0003678, GO:0003697, GO:0005829	KOG0480, KOG0481	3.6.4.12
CGRM202019g1788.t2	GO:0000727, GO:0000784, GO:0003682, GO:0003688, GO:0005515, GO:0005634, GO:0005656, GO:0005737, GO:0006267, GO:0006270, GO:0006343, GO:0006348, GO:0030174, GO:0031261, GO:0031298, GO:0031939, GO:0032508, GO:0042555, GO:0003678, GO:0003697, GO:0005829	KOG0477, KOG0478, KOG0479, KOG0480, KOG0482	3.6.4.12
CGRM202019g1789.t1	GO:0000164, GO:0005977, GO:0007094, GO:0007126, GO:0009408, GO:0008599
CGRM202019g1789.t2	GO:0000164, GO:0005977, GO:0007094, GO:0007126, GO:0009408, GO:0008599, GO:0019899
CGRM202019g1790.t1	GO:0005515, GO:0005980, GO:0008184, GO:0009986, GO:0030446	KOG2099	2.4.1.1
CGRM202019g1791.t1	GO:0005886, GO:0006078, GO:0015926, GO:0016021, GO:0030133, GO:0030176, GO:0030427, GO:0031505, GO:0030148, GO:0000920
CGRM202019g1791.t2	GO:0005886, GO:0006078, GO:0015926, GO:0016021, GO:0030133, GO:0030176, GO:0030427, GO:0031505, GO:0030148, GO:0000920
CGRM202019g1792.t1	GO:0009060, GO:0005739
CGRM202019g1793.t1	GO:0005515, GO:0005737, GO:0030479, GO:0034316	KOG3601
CGRM202019g1794.t1	GO:0005739, GO:0005741, GO:0031307
CGRM202019g1795.t1	GO:0000082, GO:0042493
CGRM202019g1796.t1	GO:0005515, GO:0006338, GO:0003677, GO:0016887, GO:0031491, GO:0005634, GO:0006342
CGRM202019g1797.t1	GO:0004683, GO:0006468, GO:0005737, GO:0007165	KOG0032	2.7.11.17
CGRM202019g1797.t2	GO:0004683, GO:0006468, GO:0005737, GO:0007165	KOG0032	2.7.11.17
CGRM202019g1798.t1	GO:0004373, GO:0005737, GO:0005978	KOG3742	2.4.1.11
CGRM202019g1799.t1
CGRM202019g1799.t2
CGRM202019g1800.t1	GO:0001671, GO:0005483, GO:0005829, GO:0006914, GO:0019898, GO:0031201, GO:0032781, GO:0035494, GO:0042144, GO:0048280, GO:0006995, GO:0070317, GO:0005515	KOG1586
CGRM202019g1801.t1	GO:0005515	KOG3399
CGRM202019g1802.t1	GO:0005515, GO:0005934, GO:0005935, GO:0006897, GO:0030479, GO:0030968, GO:0043130, GO:0009826, GO:0030427, GO:0006974	KOG0998
CGRM202019g1803.t1	GO:0005515, GO:0005634, GO:0005737, GO:0006470, GO:2000002
CGRM202019g1804.t1	GO:0005515, GO:0005739, GO:0005750, GO:0009060, GO:0043581, GO:0097308	KOG0960
CGRM202019g1805.t1	GO:0043581, GO:0035690
CGRM202019g1806.t1	GO:0005886, GO:0055085, GO:0015505, GO:0015857, GO:0045121, GO:0000256	KOG2466
CGRM202019g1807.t1	GO:0010499, GO:0019774, GO:0043161, GO:0005634, GO:0005829	KOG0179	3.4.25.1
CGRM202019g1808.t1	GO:0003883, GO:0006241, GO:0008654, GO:0019856, GO:0097268, GO:0005737, GO:0006995, GO:0070317	KOG2387	6.3.4.2
CGRM202019g1809.t1	GO:0003735, GO:0005762, GO:0005737	KOG3422
CGRM202019g1810.t1	GO:0005515, GO:0005935, GO:0030122	KOG1077
CGRM202019g1811.t1	GO:0030170	KOG3157
CGRM202019g1812.t1	GO:0005515, GO:0005886, GO:0008289, GO:0032541, GO:0033101, GO:0060304, GO:0005783, GO:0005622
CGRM202019g1813.t1	GO:0005515, GO:0005634, GO:0005635, GO:0005658, GO:0006270, GO:0003887, GO:0005829, GO:0005739	KOG1625
CGRM202019g1814.t1	GO:0005200, GO:0005816, GO:0005515, GO:0005634, GO:0005635, GO:0005829, GO:0005875, GO:0005876, GO:0015630, GO:0090307
CGRM202019g1815.t1	GO:0009231, GO:0019238, GO:0042802, GO:0005634, GO:0005829	KOG1284	3.5.4.25
CGRM202019g1816.t1	GO:0000784, GO:0000932, GO:0003729, GO:0005737, GO:0007004, GO:0008298, GO:0048255, GO:0005515, GO:0005829, GO:0043409	KOG2190
CGRM202019g1817.t1	GO:0000022, GO:0005819, GO:0005935
CGRM202019g1818.t1	GO:0005471, GO:0005739, GO:0005743, GO:0006839, GO:0006915, GO:0009060, GO:0009061, GO:0015866, GO:0015867, GO:0015886, GO:0055085, GO:0005886, GO:0016020	KOG0749
CGRM202019g1819.t1
CGRM202019g1820.t1	GO:0005730, GO:0005515
CGRM202019g1821.t1	GO:0001300, GO:0001403, GO:0005634, GO:0007124, GO:0000978, GO:0000790, GO:0003700, GO:0006355, GO:0006357, GO:0007155, GO:0007329, GO:0009405, GO:0030447, GO:0036180, GO:0043565, GO:0044011, GO:0044182, GO:0044406, GO:0045944, GO:1900231, GO:1900445, GO:2000220, GO:0003677, GO:0005515, GO:0005667
CGRM202019g1822.t1	GO:0005886, GO:0015807
CGRM202019g1823.t1	GO:0006696	KOG4519	2.7.4.2
CGRM202019g1824.t1
CGRM202019g1825.t1	GO:0005769, GO:0005802, GO:0006891, GO:0016236, GO:0032258, GO:0034498
CGRM202019g1825.t2	GO:0005769, GO:0005802, GO:0006891, GO:0016236, GO:0032258, GO:0034498
CGRM202019g1826.t1	GO:0003922, GO:0006177, GO:0046037, GO:0005829	KOG1622	6.3.5.2
CGRM202019g1827.t1	GO:0004674, GO:0005515, GO:0005737, GO:0006468, GO:0006873, GO:0030003, GO:0042493, GO:0004672, GO:0005634, GO:0005829, GO:0007346, GO:0032153, GO:0000287, GO:0001525, GO:0005524, GO:0008380, GO:0010628	KOG1290
CGRM202019g1827.t2	GO:0004674, GO:0005515, GO:0005737, GO:0006468, GO:0006873, GO:0030003, GO:0042493, GO:0004672, GO:0005634, GO:0005829, GO:0007346, GO:0032153, GO:0009506	KOG1290
CGRM202019g1828.t1	GO:0009277, GO:0005886, GO:0042124, GO:0031505
CGRM202019g1829.t1	GO:0006696, GO:0005634, GO:0005829	KOG1511	2.7.1.36
CGRM202019g1830.t1	GO:0005634, GO:0005829	KOG2798
CGRM202019g1831.t1	GO:0005811, GO:0044255	KOG1838
CGRM202019g1832.t1	GO:0000002, GO:0005829	KOG2530
CGRM202019g1833.t1	GO:0005886, GO:0090002, GO:0030100, GO:0045202	KOG1877
CGRM202019g1834.t1	GO:0000398, GO:0005515, GO:0030447, GO:0046084, GO:0000086, GO:0005634, GO:0005829	KOG0050
CGRM202019g1835.t1	GO:0005788, GO:0006986, GO:0030433, GO:0034975, GO:0051087	KOG0712
CGRM202019g1836.t1	GO:0006873, GO:0000122, GO:0004674, GO:0005515, GO:0005829, GO:0006468, GO:0006808, GO:0032153, GO:0051286, GO:0015696	KOG0590
CGRM202019g1837.t1	GO:0006784, GO:0005739, GO:0045333	KOG1380	2.5.1.-
CGRM202019g1838.t1	GO:0003735, GO:0005515, GO:0005762
CGRM202019g1839.t1	GO:0000329, GO:0005794, GO:0005739
CGRM202019g1840.t1	GO:0000132, GO:0005515, GO:0005816, GO:0005938, GO:0005737, GO:0008270, GO:0015630, GO:0015631
CGRM202019g1840.t2
CGRM202019g1841.t1	GO:0005783, GO:0017176	KOG1111	2.4.1.198
CGRM202019g1842.t1	GO:0000324, GO:0005515, GO:0005783
CGRM202019g1843.t1	GO:0005768, GO:0032443, GO:0020037, GO:0005515, GO:0005783, GO:0006696, GO:0008047, GO:0043085	KOG1110
CGRM202019g1844.t1	GO:0000055, GO:0003723, GO:0005515, GO:0005643, GO:0005737, GO:0006406, GO:0005634, GO:0005730, GO:0005819, GO:0005829, GO:0016973, GO:0031965, GO:0046982	KOG3763
CGRM202019g1845.t1	GO:0000032, GO:0000408, GO:0000723, GO:0005515, GO:0031490, GO:0045944, GO:0000790
CGRM202019g1846.t1	GO:0000001, GO:0000151, GO:0000209, GO:0005515, GO:0005886, GO:0006513
CGRM202019g1847.t1	GO:0004222, GO:0007323, GO:0016485, GO:0030176, GO:0071586, GO:0005789	KOG4130	3.4.22.-
CGRM202019g1848.t1	GO:0000183, GO:0005515, GO:0005634, GO:0005737, GO:0005934, GO:0005935, GO:0010971, GO:0030010, GO:0032880, GO:0042802, GO:0000131, GO:0005643, GO:0006342, GO:0006406, GO:0008601, GO:0005829, GO:0005938, GO:0030428, GO:0030437, GO:0032153, GO:0071852
CGRM202019g1849.t1	GO:0016020	KOG0537, KOG0539
CGRM202019g1850.t1	GO:0005730, GO:0017025, GO:0042790
CGRM202019g1851.t1	GO:0005515, GO:0005634, GO:0005737, GO:0010570, GO:0016242, GO:0031929, GO:0034613, GO:2000220, GO:0035690, GO:0005829	KOG0583
CGRM202019g1852.t1	GO:0000176, GO:0000467, GO:0000973, GO:0003690, GO:0003725, GO:0005634, GO:0034475, GO:0034476, GO:0071028, GO:0071035, GO:0071039, GO:0071051, GO:0000790, GO:0005515, GO:0005730, GO:0005829, GO:0003723, GO:0005739
CGRM202019g1853.t1	GO:0005739, GO:0006915, GO:0005886, GO:0005737
CGRM202019g1853.t2	GO:0005739, GO:0006915, GO:0005886, GO:0005737	KOG1032
CGRM202019g1854.t1	GO:0000794, GO:0007131, GO:0000709, GO:0000711, GO:0000724, GO:0005515, GO:0007533, GO:0051246
CGRM202019g1855.t1	GO:0006402, GO:0009405, GO:0034976, GO:0030968, GO:0004521, GO:0004674, GO:0005515, GO:0005634, GO:0005783, GO:0006468, GO:0031505, GO:0042802, GO:0042803, GO:0051082, GO:0035690	KOG1027	3.1.26.-, 2.7.11.1
CGRM202019g1855.t2	GO:0006402, GO:0009405, GO:0034976, GO:0030968, GO:0004521, GO:0004674, GO:0005515, GO:0005634, GO:0005783, GO:0006468, GO:0031505, GO:0042802, GO:0042803, GO:0051082, GO:0035690
CGRM202019g1856.t1	GO:0005515, GO:0006883, GO:0004722, GO:0005634, GO:0006470, GO:0019897, GO:0034613	KOG0371, KOG0372, KOG0374	3.1.3.16
CGRM202019g1857.t1	GO:0005739	KOG2918
CGRM202019g1858.t1	GO:0003923, GO:0005783, GO:0016021, GO:0016255, GO:0042765, GO:0005515	KOG2459
CGRM202019g1859.t1	GO:0004222, GO:0005739, GO:0005758, GO:0006508, GO:0097308	KOG2019
CGRM202019g1860.t1	GO:0005198, GO:0005515, GO:0005634, GO:0005829, GO:0006511, GO:0008541, GO:0034515, GO:0043248, GO:0043581	KOG2908
CGRM202019g1861.t1	GO:0005515, GO:0005768, GO:0032266, GO:0035091, GO:0042147, GO:0005829, GO:0000407, GO:0000422, GO:0016236, GO:0019898, GO:0032258, GO:0034498
CGRM202019g1862.t1	GO:0005634, GO:0005737, GO:0043565, GO:0045944, GO:0071276, GO:0003700, GO:0034599, GO:0035690, GO:0043619, GO:0044212, GO:0006355, GO:0006915
CGRM202019g1863.t1	GO:0000324, GO:0005515, GO:0006468, GO:0007165, GO:0031588, GO:0043254, GO:0004679, GO:0006109, GO:0001302, GO:0001403, GO:0005737, GO:0005886, GO:0042149
CGRM202019g1864.t1	GO:0000981, GO:0005634, GO:0006366, GO:0045944, GO:0009405, GO:0006357, GO:0036180, GO:0044011, GO:1900443
CGRM202019g1865.t1	GO:0005886, GO:0006075, GO:0006972, GO:0030427, GO:0031505, GO:0001402, GO:0005887, GO:0006970, GO:0030010
CGRM202019g1866.t1	GO:0003887, GO:0005515, GO:0005634, GO:0005657, GO:0005739, GO:0042276, GO:0070987, GO:0019985, GO:0034087	KOG2095	2.7.7.7
CGRM202019g1867.t1	GO:0000027, GO:0005730, GO:0005829	KOG0886
CGRM202019g1868.t1	GO:0005515, GO:0005634, GO:0005829
CGRM202019g1869.t1	GO:0005576, GO:0000324, GO:0004177, GO:0006508	KOG2195
CGRM202019g1870.t1	GO:0006486, GO:0006621, GO:0016020	KOG1162
CGRM202019g1871.t1	GO:0005737, GO:0006364, GO:0005634, GO:0005730	KOG4709
CGRM202019g1872.t1	GO:0005515, GO:0005783, GO:0030433, GO:0030968, GO:0000837, GO:0000839, GO:0005769, GO:0005770, GO:0030970
CGRM202019g1873.t1	GO:0005637, GO:0005789, GO:0007323, GO:0016020, GO:0008104, GO:0035264	KOG2628	2.1.1.100
CGRM202019g1874.t1	GO:0000790, GO:0005940, GO:0007059, GO:0016925, GO:0019789, GO:0000019, GO:0005634, GO:0007131, GO:0010520, GO:0032204	KOG2169
CGRM202019g1875.t1	GO:0004644, GO:0006164, GO:0006189, GO:0046084	KOG3076	2.1.2.2
CGRM202019g1876.t1	GO:0005769, GO:0005802, GO:0006891, GO:0034498, GO:0007163, GO:0030448
CGRM202019g1876.t2	GO:0005769, GO:0005802, GO:0006891, GO:0034498, GO:0007163, GO:0030448	KOG1953
CGRM202019g1877.t1	GO:0005886, GO:0008559, GO:0015248, GO:0015918, GO:0035376, GO:0035690, GO:0045117, GO:0042493, GO:0042908	KOG0065
CGRM202019g1878.t1	GO:0003735, GO:0005515, GO:0005762, GO:0032543, GO:0005739	KOG4089
CGRM202019g1879.t1	GO:0000291, GO:0000932, GO:0003697, GO:0003727, GO:0005515, GO:0005634, GO:0005665, GO:0005737, GO:0006366, GO:0006367, GO:0031369, GO:0045948, GO:0060213, GO:0042493, GO:0005829, GO:0001172	KOG3298
CGRM202019g1880.t1	GO:0030476
CGRM202019g1881.t1	GO:0030476, GO:0001410, GO:0016491	KOG0157
CGRM202019g1881.t2	GO:0030476, GO:0001410, GO:0016491		1.14.14.1
CGRM202019g1882.t1	GO:0008655, GO:0019358, GO:0005634, GO:0005509, GO:0005515	KOG2938	3.2.2.3
CGRM202019g1883.t1	GO:0004422, GO:0032263, GO:0032264, GO:0000310, GO:0032265, GO:0046100		2.4.2.8
CGRM202019g1884.t1	GO:0000462, GO:0005730, GO:0032040, GO:0033553, GO:0034455, GO:0045943, GO:0035690, GO:0005634, GO:0005829, GO:0030437	KOG4547
CGRM202019g1885.t1	GO:0030447, GO:0044182, GO:0045944
CGRM202019g1885.t2	GO:0030447, GO:0044182, GO:0045944
CGRM202019g1886.t1	GO:0000149, GO:0005768, GO:0005794, GO:0006897, GO:0030427, GO:0034498, GO:0000920, GO:0000935, GO:0005515, GO:0005634, GO:0005737, GO:0005829, GO:0030428, GO:0051286, GO:0005730	KOG3745
CGRM202019g1887.t1	GO:0000398, GO:0003723, GO:0005515, GO:0005634, GO:0005684, GO:0005730
CGRM202019g1888.t1	GO:0005515, GO:0009267, GO:0030447, GO:0031505, GO:0036170, GO:0036180	KOG4406
CGRM202019g1889.t1	GO:0044416, GO:0005739	KOG0453	4.2.1.-
CGRM202019g1889.t2	GO:0044416, GO:0005739
CGRM202019g1890.t1	GO:0005315, GO:0005886, GO:0006797, GO:0006817, GO:0097080, GO:0000329	KOG1281
CGRM202019g1890.t2	GO:0005315, GO:0005886, GO:0006797, GO:0006817, GO:0097080, GO:0000329	KOG1281
CGRM202019g1891.t1	GO:0005515, GO:0005783
CGRM202019g1892.t1	GO:0016887, GO:0005634, GO:0005829	KOG2702
CGRM202019g1893.t1	GO:0000447, GO:0000472, GO:0000480, GO:0003729, GO:0005515, GO:0005730, GO:0008298, GO:0030687, GO:0042273
CGRM202019g1894.t1	GO:0000055, GO:0005515, GO:0005643, GO:0006606, GO:0005635, GO:0005829, GO:0016973
CGRM202019g1895.t1	GO:0004865, GO:0005515, GO:0005634, GO:0005977, GO:0006873, GO:0007094, GO:0071862, GO:0030447, GO:0035690, GO:0005829	KOG4102
CGRM202019g1896.t1	GO:0043581, GO:0005615
CGRM202019g1897.t1	GO:0000228, GO:0003677, GO:0005515, GO:0007131, GO:0000794, GO:0000795, GO:0005634, GO:0007126
CGRM202019g1898.t1	GO:0000329, GO:0005783, GO:0006797, GO:0007034, GO:0008104, GO:0016237, GO:0033254, GO:0042144	KOG1161, KOG4580
CGRM202019g1898.t2	GO:0000329, GO:0005783, GO:0006797, GO:0007034, GO:0008104, GO:0016237, GO:0033254, GO:0042144
CGRM202019g1899.t1	GO:0000131, GO:0003924, GO:0005515, GO:0005525, GO:0006887, GO:0006893, GO:0006906, GO:0006914, GO:0007107, GO:0031321, GO:0031982, GO:0000324, GO:0005770, GO:0005816, GO:0005886, GO:0005934, GO:0006623, GO:0006888, GO:0006903, GO:0007033, GO:0007265, GO:0009267, GO:0009306, GO:0009405, GO:0030447, GO:0031521, GO:0035690, GO:0036170, GO:0036180, GO:0036187, GO:0051276, GO:0005634, GO:0005829	KOG0078, KOG0081, KOG0084, KOG0086, KOG0087, KOG0091, KOG0092, KOG0094, KOG0095, KOG0097, KOG0098, KOG0394, KOG4766
CGRM202019g1900.t1	GO:0005515, GO:0005634, GO:0006281, GO:0006974, GO:0010499, GO:0043248, GO:0043486, GO:0070577, GO:0000502, GO:0005839	KOG1851
CGRM202019g1900.t2	GO:0005515, GO:0005634, GO:0006281, GO:0006974, GO:0010499, GO:0043248, GO:0043486, GO:0070577, GO:0000502, GO:0005839
CGRM202019g1900.t3	GO:0005515, GO:0005634, GO:0006281, GO:0006974, GO:0010499, GO:0043248, GO:0043486, GO:0070577, GO:0000502, GO:0005839	KOG1851
CGRM202019g1901.t1	GO:0000070, GO:0003690, GO:0005515, GO:0006302, GO:0007064, GO:0042802, GO:0005694, GO:0046982, GO:0007059	KOG0018, KOG0996
CGRM202019g1902.t1
CGRM202019g1903.t1	GO:0000778, GO:0005515, GO:0005634, GO:0007059, GO:0034087
CGRM202019g1904.t1	GO:0005634
CGRM202019g1905.t1
CGRM202019g1906.t1
CGRM202019g1907.t1	GO:0004148, GO:0004375, GO:0004591, GO:0004738, GO:0005960, GO:0006090, GO:0006103, GO:0006546, GO:0006550, GO:0006552, GO:0006564, GO:0006574, GO:0009353, GO:0042645, GO:0042743, GO:0030447, GO:0036180, GO:0044182, GO:0005739, GO:0000082	KOG1335	1.8.1.4
[truncated: 3,346 more rows]

## Sheet: tRNA and rRNA
RNA	tRNA or rRNA Type	Sequences
tRNA_001	Ser	GGCAACTTGGCCGAGTGGTTAAGGCGAAAGATTAGAAATCTTTTGGGCTCTGCCCGCGCAGGTTCGAATCCTGCAGTTGTCG
tRNA_002	Ala	GGGCGTGTGGCGTAGTTGGTAGCGCGCTCCCTTAGCATGGGAGAGGTCTTGGGTTCGATTCCCAACTCGTCCA
tRNA_003	His	GCCATTTTAGTATAGTGGTTAGTACACATCGTTGTGGCCGATGAAACCCTGGTTCGATTCTAGGAAATGGCA
tRNA_004	Arg	GCTCGCGTGGCGTAATGGCAACGCGTCTGACTTCTAATCAGAAGATTATGGGTTCGACCCCCATCGTGAGTG
tRNA_005	Lys	GCCTTGTTGGCGCAATCGGTAGCGCGTATGACTCTTAATCATAAGGTTAGGGGTTCGAGCCCCCTACAGGGCT
tRNA_006	Arg	TTCCTCGTGGCCCAATGGTCACGGCGTCTGGCTACGAACCAGAAGATTCCAGGTTCGAGTCCTGGCGGGGAAG
tRNA_007	Gln	GGTTCTATAGTGTAGTGGTTATCACTTTCGGTTTTGATCCGAACAACCCCGGTTCGAATCCGGGTAGGACCT
tRNA_008	Gly	GCGCAAGTGGTTTAGTGGTAAAATCCAACGTTGCCATCGTTGGGCCCCCGGTTCGATTCCGGGCTTGCGCA
tRNA_009	Glu	TCCGATATAGTGTAACGGCTATCACATCACGCTTTCACCGTGGAGACCGGGGTTCGACTCCCCGTATCGGAG
tRNA_010	Glu	TCCGATATAGTGTAACGGCTATCACATCACGCTTTCACCGTGGAGACCGGGGTTCGACTCCCCGTATCGGAG
tRNA_011	Gly	GCGCAAGTGGTTTAGTGGTAAAATACAATGTTGCCATCGTTGGGCCCCCGGTTCGATTCCGGGCTTGCGCA
tRNA_012	Asn	GACTCCGTGGCCAAGCTGGTTAAGGCGTGCGACTGTTAATCGCAAGATCGTGAGTTCAATCCTCACCGGGGTCG
tRNA_013	Ile	GGTCTCTTGGCCCAGTTGGTTAAGGCACCGTGCTAATAACGCGGGGATCAGCGGTTCGATCCCGCTAGAGACCA
tRNA_014	Ile	GGTCTCTTGGCCCAGTTGGTTAAGGCACCGTGCTAATAACGCGGGGATCAGCGGTTCGATCCCGCTAGAGACCA
tRNA_015	Glu	TCCGATATAGTGTAACGGCTATCACATCACGCTTTCACCGTGGAGACCGGGGTTCGACTCCCCGTATCGGAG
tRNA_016	Tyr	CTCTCGGTAGCCAACTTGGTTTAAGGCGCAAGACTGTAATTTCAACACTGAAATCTTGAGATCGGGCGTTCGAATCGCCCCCGGGAGA
tRNA_017	Gly	GCGCAAGTGGTTTAGTGGTAAAATACAACGTTGCCATCGTTGGGCCCCCGGTTCGATTCCGGGCTTGCGCA
tRNA_018	Gln	GGTTCTATAGTGTAGTGGTTATCACTTTCGGTTTTGATCCGAACAACCCCGGTTCGAATCCGGGTAGGACCT
tRNA_019	Leu	GGTTGTTTGGCCGAGCGGTCTAAGGCGCCTGATTCAAGTTGAAAAATACTTACTGGGTTAACAAACTCAGGAGCACTCAGGTATCGTAAGATGCAAGAGTTCGAATCTCTTAGCAACCA
tRNA_020	Val	GTTCCAATGGTGTAGTGGCTATCACGTTGCCTTCACACGGCAAAGGTCCCGAGTTCGAACCTCGGTTGGAACA
tRNA_021	Trp	GAAGCGGTGGCTCAATGGTAGAGCTTTCGACTCCAGTTAAACTCTGGGATTTTCCTCGGAATTCATGATTGCAATCGAAGGGTTGCAGGTTCAATTCCTGTCCGTTTCA
tRNA_022	Phe	GCGGTTTTAGCTCAGTTGGGAGAGCGCCAGACTGAAGATTCGAAAACTTCGGTCAACAAGTTATCTGGAGGTCCTGTGTTCGATCCACAGAAATCGCA
tRNA_023	Ile	GCTCGTGTAGCTCAGTGGTTAGAGCTTCGTGCTTATAGTGGCATCCCCCTTTGGGGAGCTAACTGTACTACTGTTTCTGGGTCTTAAATCTGGCTCAGGTCACAAGACACGCGACCGTCGTGGGTTCAAACCCCACCTCGAGCA
tRNA_024	Ala	GGGCGTGTGGCGTAGTTGGTAGCGCGCTCCCTTAGCATGGGAGAGGTCTTGGGTTCGATTCCCAACTCGTCCA
tRNA_025	Gln	GGTCTTATAGTGTAGTGGTTATCACTTTCGGTTCTGATCCGAACAACCCCGGTTCGAATCCGGGTAGGACCT
tRNA_026	Thr	GCTTCTATGGCCAAGTTGGTAAGGCGCCACACTAGTAATGTGGAGATCATCAGTTCAAATCTGGTTGGAAGCA
tRNA_027	Thr	GCCTCTTTGGCCAAGTGGTAAGGCATCGCACTCGTAATGCGGGGATCGTGGGTTCAATTCCCACAGGAGGCA
tRNA_028	Phe	GCGGTTTTAGCTCAGTTGGGAGAGCGCCAGACTGAAGATTCGAAAACTTCGGTCAACAAGTTATCTGGAGGTCCTGTGTTCGATCCACAGAAATCGCA
tRNA_029	Thr	GCTTCTATGGCCAAGTTGGTAAGGCGCCACACTAGTAATGTGGAGATCATCAGTTCAAATCTGGTTGGAAGCA
tRNA_030	Trp	GAAGCGGTGGCTCAATGGTAGAGCTTTCGACTCCAGTTAAACTCTGGGATTTTCCTCGGAATTCATGATTGCAATCGAAGGGTTGCAGGTTCAATTCCTGTCCGTTTCA
tRNA_031	Leu	GGTTGTTTGGCCGAGCGGTCTAAGGCGCCTGATTCAAGTTGAAAAATACTTACTGGGTTAACAAACTCAGGAGCACTCAGGTATCGTAAGATGCAAGAGTTCGAATCTCTTAGCAACCA
tRNA_032	Gln	GGTCTTATAGTGTAGTGGTTATCACTTTCGGTTCTGATCCGAACAACCCCGGTTCGAATCCGGGTAGGACCT
tRNA_033	Gly	GGGCGGTTAGTGTAGTGGTTATCATTCCACCCTTCCAAGGTGGAGACACGGGTTCGATTCTCGTACCGCTCA
tRNA_034	Ile	GGTCTCTTGGCCCAGTTGGTTAAGGCACCGTGCTAATAACGCGGGGATCAGCGGTTCGATCCCGCTAGAGACCA
tRNA_035	Ser	GGCACTATGGCCGAGTGGTTAAGGCGACAGACTTGAAATCTGTTGGGCTCTGCCCGCGCTGGTTCAAATCCTGCTGGTGTCG
tRNA_036	Arg	TTCCTCGTGGCCCAATGGTCACGGCGTCTGGCTACGAACCAGAAGATTCCAGGTTCGAGTCCTGGCGGGGAAG
tRNA_037	Lys	TCCTTGTTAGCTCAGTTGGTAGAGCGTTCGGCTTTTACGTCAACGAGGACAACCGAAATGTCAGGGGTTCGAGCCCCCTATGAGGAG
tRNA_038	Glu	TCCGATATAGTGTAACGGCTATCACATCACGCTTTCACCGTGGAGACCGGGGTTCGACTCCCCGTATCGGAG
tRNA_039	Gly	GCGCAAGTGGTTTAGTGGTAAAATACAATGTTGCCATCGTTGGGCCCCCGGTTCGATTCCGGGCTTGCGCA
tRNA_040	Ile	GGTCTCTTGGCCCAGTTGGTTAAGGCACCGTGCTAATAACGCGGGGATCAGCGGTTCGATCCCGCTAGAGACCA
tRNA_041	Cys	GCTCGTATGGCGCAGTGGTAGCGCAGCAGATTGCAAATCTGTTGGTCCTTAGTTCGAACCTGAGTGCGAGCT
tRNA_042	Arg	GCTCGCGTGGCGTAATGGCAACGCGTCTGACTTCTAATCAGAAGATTATGGGTTCGACCCCCATCGTGAGTG
tRNA_043	Asp	TCCGCGATAGTTTAATGGTCAGAATGGGCGCTTGTCGCGTGCCAGATCGGGGTTCAATTCCCCGTCGCGGAG
tRNA_044	Ala	GGGCACATGGCGCAGTTGGTAGCGCGCTTCCCTTGCAAGGAAGAGGTCATCGGTTCGATTCCGGTTGCGTCCA
tRNA_045	Met	AGCGCCGTGGCGCAGTGGAAGCGCGCAGGGCTCATAACCCTGATGTCCCTAGATCGAAACTAGGCGGCGCTA
tRNA_046	Ser	GTCCCAGTGGCCGAGTGGTTAAGGCGATGCCCTGCTATTCTCTCTACGAACAGCATTTAGGCATTGGGTTTTACCTGCGCAGGTTCGAATCCTGTCTGTGACG
tRNA_047	Gly	GCGTAAGTAGTATAGTGGTTAGAATCTATCCTTCCCAAGGATGGGACCCGGGTTCGATTCCCGGCTTTCGCA
tRNA_048	Asn	GACTCCGTGGCCAAGCTGGTTAAGGCGTGCGACTGTTAATCGCGAGATCGTGAGTTCAATCCTCACCGGGGTCG
tRNA_049	Ala	GGGCGTGTGGCGTAGTTGGTAGCGCGCTCCCTTAGCATGGGAGAGGTCTTGGGTTCGATTCCCAACTCGTCCA
tRNA_050	Ser	GGCAACTTGGCCGAGTGGTTAAGGCGAAAGATTAGAAATCTTTTGGGCTCTGCCCGCGCAGGTTCGAATCCTTCAGTTGTCG
tRNA_051	Thr	GCCTCCTTAGCTTAGTGGTAGAGCGTTGCACTTGTAATGCAAAGGTCGCTAGTTCAATTCTGGCAGGTGGCA
tRNA_052	Ser	GGCAACTTGGCCGAGTGGTTAAGGCGAAAGATTAGAAATCTTTTGGGCTCTGCCCGCGCAGGTTCGAATCCTTCAGTTGTCG
tRNA_053	Met	AGCGCCGTGGCGCAGTGGAAGCGCGCAGGGCTCATAACCCTGATGTCCCTAGATCGAAACTAGGCGGCGCTA
tRNA_054	Ser	GGCAACTTGGCCGAGTGGTTAAGGCGAAAGATTAGAAATCTTTTGGGCTCTGCCCGCGCAGGTTCGAATCCTTCAGTTGTCG
tRNA_055	Tyr	CTCTCGGTAGCCAAGTTGGTTTAAGGCGCAAGACTGTAATTTCAACACTGAAATCTTGAGATCGGGCGTTCGAATCGCCCCCGGGAGA
tRNA_056	Lys	GCCTTGTTGGCGCAATCGGTAGCGCGTATGACTCTTAATCATAAGGTTAGGGGTTCGAGCCCCCTACAGGGCT
tRNA_057	Ile	GGTCTCTTGGCCCAGTTGGTTAAGGCACCGTGCTAATAACGCGGGGATCAGCGGTTCGATCCCGCTAGAGACCA
tRNA_058	Val	GGTTTCGTGGTCTAGTCGGTTATGGCATCTGCTTAACACGCAGAACGTCCCCAGTTCGATCCTGGGCGAAATCA
tRNA_059	Thr	GCTTCTATGGCCAAGTTGGTAAGGCGCCACACTAGTAATGTGGAGATCATCAGTTCAAATCTGGTTGGAAGCA
tRNA_060	Ser	GGCAACTTGGCCGAGTGGTTAAGGCGAAAGATTAGAAATCTTTTGGGCTCTGCCCGCGCAGGTTCGAATCCTGCAGTTGTCG
tRNA_061	Ser	GGCAACTTGGCCGAGTGGTTAAGGCGAAAGATTAGAAATCTTTTGGGCTCTGCCCGCGCAGGTTCGAATCCTGCAGTTGTCG
tRNA_062	Gln	GGTTCTATAGTGTAGTGGTTATCACTTTCGGTTTTGATCCGAACAACCCCGGTTCGAATCCGGGTAGGACCT
tRNA_063	Asn	GACTTCGTGGCCAAGCTGGTTAAGGCGTGCGACTGTTAATCGCAAGATCGTGAGTTCAATCCTCACCGAGGTCG
tRNA_064	Ala	GGGCGTGTGGCGTAGTTGGTAGCGCGCTCCCTTAGCATGGGAGAGGTCTTGGGTTCGATTCCCAACTCGTCCA
tRNA_065	Ala	GGGCGTGTGGCGTAGTTGGTAGCGCGCTCCCTTAGCATGGGAGAGGTCTTGGGTTCGATTCCCAACTCGTCCA
tRNA_066	Arg	TTCCTCGTGGCCCAATGGTCACGGCGTCTGGCTACGAACCAGAAGATTCCAGGTTCGAGTCCTGGCGGGGAAG
tRNA_067	Asp	TCCGCGATAGTTTAATGGTCAGAATGGGCGCTTGTCGCGTGCCAGATCGGGGTTCAATTCCCCGTCGCGGAG
tRNA_068	Met	AGCGCCGTGGCGCAGTGGAAGCGCGCAGGGCTCATAACCCTGATGTCCCTAGATCGAAACTAGGCGGCGCTA
tRNA_069	Arg	GCTCGCGTGGCGTAATGGCAACGCGTCTGACTTCTAATCAGAAGATTATGGGTTCGACCCCCATCGTGAGTG
tRNA_070	Pro	GGGCGTGTGGTCTAGTGGTATGATTCTCGCTTTGGGCGAACATGGATAAAATCCGTGTGAACAATCACAAGCATGCGAGAGGCCCTGGGTTCAATTCCCAGCTCGCCCC
tRNA_071	Leu	GGTTGTTTGGCCGAGCGGTCTAAGGCGCCTGATTCAAGTTGAAAAATACTTACTGGGTTAACAAACTCAGGAGCACTCAGGTATCGTAAGATGCAAGAGTTCGAATCTCTTAGCAACCA
tRNA_072	Gly	GCGCAAGTGGTTTAGTGGTAAAACCCAACGTTGCCATCGTTGGGCCCCCGGTTCGATTCCGGGCTTGCGCA
tRNA_073	Tyr	CTCTCGGTAGCCAAGTTGGTTTAAGGCGCAAGACTGTAATTTCAACACTGAAATCTTGAGATCGGGCGTTCGAATCGCCCCCGGGAGA
tRNA_074	Leu	GGAGGGTTGGCCGAGTGGTCTAAGGCGGCAGACTTAAGATCTGTTGGACGGTTGTCCGCGCGAGTTCGAACCTCGCATCCTTCA
tRNA_075	Val	GGTCCAATAGTCCAGTGGTTTAAGACGTCGCCTTTACACGGCGAAGATCCCGAGTTCGAACCTCGGTTGGATCA
tRNA_076	Gly	GCGCAAGTGGTTTAGTGGTAAAATACAATGTTGCCATCGTTGGGCCCCCGGTTCGATTCCGGGCTTGCGCA
tRNA_077	Phe	GCGGTTTTAGCTCAGTTGGGAGAGCGCCAGACTGAAGATTCGAAAACTTCGGTCAACAAGTTATCTGGAGGTCCTGTGTTCGATCCACAGAAATCGCA
tRNA_078	Ser	GGCACTATGGCCGAGTGGTTAAGGCGAGAGACTCGAATTTTTCTGAACGTTCGGCTATCTCTTGGGCTCTGCCCGCGCTGGTTCAAATCCTGCTGGTGTCG
tRNA_079	Thr	GCTTCTATGGCCAAGTTGGTAAGGCGCCACACTAGTAATGTGGAGATCATCAGTTCAAATCTGGTTGGAAGCA
tRNA_080	His	GCCATTTTAGTATAGTGGTTAGTACACATCGTTGTGGCCGATGAAACCCTGGTTCGATTCTAGGAAATGGCA
tRNA_081	Val	GGTTTCGTGGTCTAGTCGGTTATGGCATCTGCTTAACACGCAGAACGTCCCCAGTTCGATCCTGGGCGAAATCA
tRNA_082	Lys	GCCTTGTTGGCGCAATCGGTAGCGCGTATGACTCTTAATCATAAGGTTAGGGGTTCGAGCCCCCTACAGGGCT
tRNA_083	Arg	GCCCTTTTAGTGCAATGGTTAGCATACATTTTTCCGGTGGATGTGATCCGGGTTCGAGTCCCGGGAGGGGCT
tRNA_084	Ala	GGGCGTGTGGCGTAGTTGGTAGCGCGCTCCCTTAGCATGGGAGAGGTCTTGGGTTCGATTCCCAACTCGTCCA
tRNA_085	Val	GGTTTCGTGGTCTAGTCGGTTATGGCATCTGCTGAACACGCAGAACGTCCCCAGTTCGATCCTGGGCGAAATCA
tRNA_086	Asp	TCCGCGATAGTTTAATGGTCAGAATGGGCGCTTGTCGCGTGCCAGATCGGGGTTCAATTCCCCGTCGCGGAG
tRNA_087	Pro	GGGCGTGTGGTCTAGTGGTATGATTCTCGCTTTGGGCGAACATGGATAAAATCCGTGTGAACAATCACAAGCATGCGAGAGGCCCTGGGTTCAATTCCCAGCTCGCCCC
tRNA_088	Ala	GGGCACATGGCGCAGTTGGTAGCGCGCTTCCCTTGCAAGGAAGAGGTCATCGGTTCGATTCCGGTTGCGTCCA
tRNA_089	Glu	TCCGATATAGTGTAACGGCTATCACATCACGCTTTCACCGTGGAGACCGGGGTTCGACTCCCCGTATCGGAG
tRNA_090	Thr	GCCTCCTTAGCTTAGTGGTAGAGCGTTGCACTTGTAATGCAAAGGTCGCTAGTTCAATTCTGGCAGGTGGCA
tRNA_091	Asp	TCCGCGATAGTTTAATGGTCAGAATGGGCGCTTGTCGCGTGCCAGATCGGGGTTCAATTCCCCGTCGCGGAG
tRNA_092	Arg	GCTCGCGTGGCGTAATGGCAACGCGTCTGACTTCTAATCAGAAGATTATGGGTTCGACCCCCATCGTGAGTG
tRNA_093	Lys	GCCTTGTTGGCGCAATCGGTAGCGCGTATGACTCTTAATCATAAGGTTAGGGGTTCGAGCCCCCTACAGGGCT
tRNA_094	Val	GGTTTCGTGGTCTAGTCGGTTATGGCATCTGCTGAACACGCAGAACGTCCCCAGTTCGATCCTGGGCGAAATCA
tRNA_095	Leu	GGTTGTTTGGCCGAGCGGTCTAAGGCGCCTGATTCAAGTTGAAAAATACTTACTGGGTTAACAAACTCAGGAGCACTCAGGTATCGTAAGATGCAAGAGTTCGAATCTCTTAGCAACCA
tRNA_096	Pro	GGGCGTGTGGTCTAGTGGTATGATTCTCGCTTTGGGCGAACATGGATAAAATCCGTGTGAACAATCACAAGCATGCGAGAGGCCCTGGGTTCAATTCCCAGCTCGCCCC
tRNA_097	Ile	GGTCTCTTGGCCCAGTTGGTTAAGGCACCGTGCTAATAACGCGGGGATCAGCGGTTCGATCCCGCTAGAGACCA
tRNA_098	Leu	GGTTGTTTGGCCGAGCGGTCTAAGGCGCCTGATTCAAGTTGAAAAATACTTACTGGGTTAACAAACTCAGGAGCACTCAGGTATCGTAAGATGCAAGAGTTCGAATCTCTTAGCAACCA
tRNA_099	Leu	GGTTGTTTGGCCGAGCGGTCTAAGGCGCCTGATTCAAGTTGAAAAATACTTACTGGGTTAACAAACTCAGGAGCACTCAGGTATCGTAAGATGCAAGAGTTCGAATCTCTTAGCAACCA
tRNA_100	Thr	GCCTCCTTAGCTTAGTGGTAGAGCGTTGCACTTGTAATGCAAAGGTCGCTAGTTCAATTCTGGCAGGTGGCA
tRNA_101	Asn	GACTTCGTGGCCAAGCTGGTTAAGGCGTGCGACTGTTAATCGCAAGATCGTGAGTTCAATCCTCACCGAGGTCG
tRNA_102	Pro	GGGCGTGTGGTCTAGAGGTATGATTTCCGCTTAGGGTGCGGGAGGTCCCGGGTTCGAGTCCCGGCTCGCCCC
tRNA_103	Trp	GAAGCGGTGGCTCAATGGTAGAGCTTTCGACTCCAGTTAAACTCTGGGATTTTCCTCGGAATTCATGATTGCAATCGAAGGGTTGCAGGTTCAATTCCTGTCCGTTTCA
tRNA_104	Arg	TTCCTCGTGGCCCAATGGTCACGGCGTCTGGCTACGAACCAGAAGATTCCAGGTTCGAGTCCTGGCGGGGAAG
tRNA_105	Thr	GCTTCTATGGCCAAGTTGGTAAGGCGCCACACTAGTAATGTGGAGATCATCAGTTCAAATCTGGTTGGAAGCA
tRNA_106	Leu	GGTTGTTTGGCCGAGCGGTCTAAGGCGCCTGATTCAAGTTGAAAAATACTTACTGGGTTAACAAACTCAGGAGCACTCAGGTATCGTAAGATGCAAGAGTTCGAATCTCTTAGCAACCA
tRNA_107	His	GCCATTTTAGTATAGTGGTTAGTACACATCGTTGTGGCCGATGAAACCCTGGTTCGATTCTAGGAAATGGCA
tRNA_108	Phe	GCGGTTTTAGCTCAGTTGGGAGAGCGCCAGACTGAAGATTCGAAAACTTCGGTCAACAAGTTATCTGGAGGTCCTGTGTTCGATCCACAGAAATCGCA
tRNA_109	Arg	GCTCGCGTGGCGTAATGGCAACGCGTCTGACTTCTAATCAGAAGATTATGGGTTCGACCCCCATCGTGAGTG
tRNA_110	Gly	GGGCGGTTAGTGTAGTGGTTATCATTCCACCCTTCCAAGGTGGAGACACGGGTTCGATTCTCGTACCGCTCA
tRNA_111	Ala	GGGCACATGGCGCAGTTGGTAGCGCGCTTCCCTTGCAAGGAAGAGGTCATCGGTTCGATTCCGGTTGCGTCCA
tRNA_112	Asp	TCCGCGATAGTTTAATGGTCAGAATGGGCGCTTGTCGCGTGCCAGATCGGGGTTCAATTCCCCGTCGCGGAG
tRNA_113	Met	GCTTCTGTAGCTCAGTCGGAAGAGCGTCAGTCTCATAATCTGAAGGTCGAGAGTTCGAACCTCCCCAGGAGCA
tRNA_114	Lys	GCCTTGTTGGCGCAATCGGTAGCGCGTATGACTCTTAATCATAAGGTTAGGGGTTCGAGCCCCCTACAGGGCT
tRNA_115	Glu	TCCGATGTAGTGTAACGGCTATCACATCACGCTCTCACCGTGGAGACCGGGGTTCGACTCCCCGCTTCGGAG
tRNA_116	Lys	TCCTTGTTAGCTCAGTTGGTAGAGCGTTCGGCTTTTACGTCAACGAGGACAACCGAAATGTCAGGGGTTCGAGCCCCCTATGAGGAG
tRNA_117	Ile	GGTCTCTTGGCCCAGTTGGTTAAGGCACCGTGCTAATAACGCGGGGATCAGCGGTTCGATCCCGCTAGAGACCA
tRNA_118	Gln	GGTTCTATAGTGTAGTGGTTATCACTTTCGGTTTTGATCCGAACAACCCCGGTTCGAATCCGGGTAGGACCT
tRNA_119	Ile	GGTCTCTTGGCCCAGTTGGTTAAGGCACCGTGCTAATAACGCGGGGATCAGCGGTTCGATCCCGCTAGAGACCA
tRNA_120	Lys	GCCTTGTTGGCGCAATCGGTAGCGCGTATGACTCTTAATCATAAGGTTAGGGGTTCGAGCCCCCTACAGGGCT
tRNA_121	Ser	GTCCCAGTGGCCGAGTGGTTAAGGCGATGCCCTGCTATTCATTCTTTACGAACAGCAATTAGGCATTGGGTTTTACCTGCGCAGGTTCGAATCCTGTCTGTGNTT
tRNA_122	Pro	GGGCGTGTGGTCTAGTGGTATGATTCTCGCTTTGGGCGAACATGGATAAAATCCGTGTGAACAATCACAAGCATGCGAGAGGCCCTGGGTTCAATTCCCAGCTCGCCCC
tRNA_123	Glu	TCCGATATAGTGTAACGGCTATCACATCACGCTTTCACCGTGGAGACCGGGGTTCGACTCCCCGTATCGGAG
tRNA_124	Trp	GAAGCGGTGGCTCAATGGTAGAGCTTTCGACTCCAGTTAAAATCTGGGATTTCCTCGGAATACAAGATTGCAATCGAAGGGTTGCAGGTTCAATTCCTGTCCGTTTCA
tRNA_125	Ser	GGCACTATGGCCGAGTGGTTAAGGCGACAGACTTGAAATCTGTTGGGCTCTGCCCGCGCTGGTTCAAATCCTGCTGGTGTCG
tRNA_126	Phe	GCGGTTTTAGCTCAGTTGGGAGAGCGCCAGACTGAAGATTCGAAAACTTCGGTCAACAAGTTATCTGGAGGTCCTGTGTTCGATCCACAGAAATCGCA
tRNA_127	Ile	GCTCGTGTAGCTCAGTGGTTAGAGCTTCGTGCTTATAGTGGCATCCCCCTATGGGGAGCTAACTGTACGGATGTTTCTGGGTCTTAAAAGCGGCTCAGGTCACAAGTCACGCGACCGTCGTGGGTTCAATCCCCACCTCGAGCA
tRNA_128	Lys	GCCTTGTTGGCGCAATCGGTAGCGCGTATGACTCTTAATCATAAGGTTAGGGGTTCGAGCCCCCTACAGGGCT
tRNA_129	Tyr	CTCTCGGTAGCCAAGTTGGTTTAAGGCGCAAGACTGTAATTTCAACACTGAAATCTTGAGATCGGGCGTTCGAATCGCCCCCGGGAGA
tRNA_130	Val	GGTCCAATAGTCCAGTGGTTTAAGACGTCGCCTTTACACGGCGAAGATCCCGAGTTCGAACCTCGGTTGGATCA
tRNA_131	Glu	TCCGATATAGTGTAACGGCTATCACATCACGCTTTCACCGTGGAGACCGGGGTTCGACTCCCCGTATCGGAG
tRNA_132	Thr	GCTTCTATGGCCAAGTTGGTAAGGCGCCACACTAGTAATGTGGAGATCATCAGTTCAAATCTGGTTGGAAGCA
tRNA_133	Leu	GGGAGGTTGGCCGAGTGGTTTAAGGCGTCAGATTTAGGTGAGTTGAAACACTTAAAGCTTAAATTCTCTGATATCTTCGGATGCAAGGGTTCGAATCCCTTATCTCTCA
tRNA_134	Leu	GGGAGGTTGGCCGAGTGGTTTAAGGCGTCAGATTTAGGTGAGTTGAAACACTTAAAGCTTAAATTCTCTGATATCTTCGGATGCAAGGGTTCGAATCCCTTATCTCTCA
tRNA_135	Tyr	CTCTCGGTAGCCAAGTTGGTTTAAGGCGCAAGACTGTAATTTCAACACTGAAATCTTGAGATCGGGCGTTCGAATCGCCCCCGGGAGA
tRNA_136	Asp	TCCGCGATAGTTTAATGGTCAGAATGGGCGCTTGTCGCGTGCCAGATCGGGGTTCAATTCCCCGTCGCGGAG
tRNA_137	Ser	GTCCCAGTGGCCGAGTGGTTAAGGCGATGCCCTGCTATTCTCTCTACGAACAGCATTTAGGCATTGGGTTTTACCTGCGCAGGTTCGAATCCTGTCTGTGACG
tRNA_138	Ala	GGGCGTGTGGCGTAGTTGGTAGCGCGCTCCCTTAGCATGGGAGAGGTCTTGGGTTCGATTCCCAACTCGTCCA
tRNA_139	Ala	GGGCGTGTGGCGTAGTTGGTAGCGCGCTCCCTTAGCATGGGAGAGGTCTTGGGTTCGATTCCCAACTCGTCCA
tRNA_140	Cys	GCTCGTATGGCGCAGTGGTAGCGCAGCAGATTGCAAATCTGTTGGTCCTTAGTTCGAACCTGAGTGCGAGCT
tRNA_141	Glu	TCCGATATAGTGTAACGGCTATCACATCACGCTTTCACCGTGGAGACCGGGGTTCGACTCCCCGTATCGGAG
tRNA_142	Val	GGTTTCGTGGTCTAGTCGGTTATGGCATCTGCTGAACACGCAGAACGTCCCCAGTTCGATCCTGGGCGAAATCA
tRNA_143	Leu	GGAGGGTTGGCCGAGTGGTCTAAGGCGGCAGACTTAAGATCTGTTGGACGGTTGTCCGCGCGAGTTCGAACCTCGCATCCTTCA
tRNA_144	Met	GCTTCTGTAGCTCAGTCGGAAGAGCGTCAGTCTCATAATCTGAAGGTCGAGAGTTCGAACCTCCCCAGGAGCA
tRNA_145	Asp	TCCGCGATAGTTTAATGGTCAGAATGGGCGCTTGTCGCGTGCCAGATCGGGGTTCAATTCCCCGTCGCGGAG
tRNA_146	His	GCCATTTTAGTATAGTGGTTAGTACACATCGTTGTGGCCGATGAAACCCTGGTTCGATTCTAGGAAATGGCA
tRNA_147	Ala	GGGCACATGGCGCAGTTGGTAGCGCGCTTCCCTTGCAAGGAAGAGGTCATCGGTTCGATTCCGGTTGCGTCCA
tRNA_148	Arg	GCTCGCGTGGCGTAATGGCAACGCGTCTGACTTCTAATCAGAAGATTATGGGTTCGACCCCCATCGTGAGTG
tRNA_149	Asn	GACTTCGTGGCCAAGCTGGTTAAGGCGTGCGACTGTTAATCGCAAGATCGTGAGTTCAATCCTCACCGAGGTCG
tRNA_150	Leu	GGTACTCTGGCCGAGTGGTCTAAGGCGCCAGGTCGAGGTCCTGGTCTCTTCGGAGGCGCGGGTTCGAACCCCGCGGGTATCA
tRNA_151	Gly	GCGCAAGTGGTTTAGTGGTAAAATACAATGTTGCCATCGTTGGGCCCCCGGTTCGATTCCGGGCTTGCGCA
tRNA_152	Asn	GACTTCGTGGCCAAGCTGGTTAAGGCGTGCGACTGTTAATCGCAAGATCGTGAGTTCAATCCTCACCGAGGTCG
tRNA_153	Glu	TCCGATGTAGTGTAACGGCTATCACATCACGCTCTCACCGTGGAGACCGGGGTTCGACTCCCCGCTTCGGAG
tRNA_154	Lys	TCCTTGTTAGCTCAGTTGGTAGAGCGTTCGGCTTTTACGTCAACGAGGACAACCGAAATGTCAGGGGTTCGAGCCCCCTATGAGGAG
tRNA_155	Arg	GCTCGCGTGGCGTAATGGCAACGCGTCTGACTTCTAATCAGAAGATTATGGGTTCGACCCCCATCGTGAGTG
tRNA_156	Lys	GCCTTGTTGGCGCAATCGGTAGCGCGTATGACTCTTAATCATAAGGTTAGGGGTTCGAGCCCCCTACAGGGCT
tRNA_157	Gly	GCGCAAGTGGTTTAGTGGTAAAATACAACGTTGCCATCGTTGGGCCCCCGGTTCGATTCCGGGCTTGCGCA
tRNA_158	Gly	GCGCAAGTGGTTTAGTGGTAAAATACAACGTTGCCATCGTTGGGCCCCCGGTTCGATTCCGGGCTTGCGCA
tRNA_159	Arg	GGTCCGTTGGCGTAATGGTAACGCGTCTCCCTCCTAAGGAGAAGACTGCGGGTTCGAGTCCCGTACGGATCG
tRNA_160	Ala	GGGCACATGGCGCAGTTGGTAGCGCGCTTCCCTTGCAAGGAAGAGGTCATCGGTTCGATTCCGGTTGCGTCCA
tRNA_161	Val	GGTTTCGTGGTCTAGTCGGTTATGGCATCTGCTTAACACGCAGAACGTCCCCAGTTCGATCCTGGGCGAAATCA
tRNA_162	Leu	GGGAGGTTGGCCGAGTGGTTTAAGGCGTCAGATTTAGGTGAGTTGAAACACTTAAAGCTTAAATTCTCTGATATCTTCGGATGCAAGGGTTCGAATCCCTTATCTCTCA
tRNA_163	Lys	GCCTTGTTGGCGCAATCGGTAGCGCGTATGACTCTTAATCATAAGGTTAGGGGTTCGAGCCCCCTACAGGGCT
tRNA_164	Lys	GCCTTGTTGGCGCAATCGGTAGCGCGTATGACTCTTAATCATAAGGTTAGGGGTTCGAGCCCCCTACAGGGCT
tRNA_165	Val	GGTTTCGTGGTCTAGTCGGTTATGGCATCTGCTGAACACGCAGAACGTCCCCAGTTCGATCCTGGGCGAAATCA
tRNA_166	Met	GCTTCTGTAGCTCAGTCGGAAGAGCGTCAGTCTCATAATCTGAAGGTCGAGAGTTCGAACCTCCCCAGGAGCA
tRNA_167	Asp	TCCGCGATAGTTTAATGGTCAGAATGGGCGCTTGTCGCGTGCCAGATCGGGGTTCAATTCCCCGTCGCGGAG
tRNA_168	Glu	TCCGATGTAGTGTAACGGCTATCACATCACGCTCTCACCGTGGAGACCGGGGTTCGACTCCCCGCTTCGGAG
tRNA_169	Asn	GACTCCGTGGCCAAGCTGGTTAAGGCGTGCGACTGTTAATCGCAAGATCGTGAGTTCAATCCTCACCGGGGTCG
tRNA_170	Gln	GGTTCTATAGTGTAGTGGTTATCACTTTCGGTTTTGATCCGAACAACCCCGGTTCGAATCCGGGTAGGACCT
tRNA_171	Leu	GGAGGGTTGGCCGAGTGGTCTAAGGCGGCAGACTTAAGATCTGTTGGACGGTTGTCCGCGCGAGTTCGAACCTCGCATCCTTCA
tRNA_172	Phe	GCGGTTTTAGCTCAGTTGGGAGAGCGCCAGACTGAAGATTCGAAAACTTCGGTCAACAAGTTATCTGGAGGTCCTGTGTTCGATCCACAGAAATCGCA
tRNA_173	Ala	GGGCGTGTGGCGTAGTTGGTAGCGCGCTCCCTTAGCATGGGAGAGGTCTTGGGTTCGATTCCCAACTCGTCCA
tRNA_174	Gln	GGTTCTATAGTGTAGTGGTTATCACTTTCGGTTTTGATCCGAACAACCCCGGTTCGAATCCGGGTAGGACCT
tRNA_175	Gly	GCGCAAGTGGTTTAGTGGTAAAATACAATGTTGCCATCGTTGGGCCCCCGGTTCGATTCCGGGCTTGCGCA
tRNA_176	Pro	GGGCGTGTGGTCTAGTGGTATGATTCTCGCTTTGGGCGAACATGGATAAAATCCGTGTGAACAATCACAAGCATGCGAGAGGCCCTGGGTTCAATTCCCAGCTCGCCCC
tRNA_177	Val	GGTTTCGTGGTCTAGTCGGTTATGGCATCTGCTTAACACGCAGAACGTCCCCAGTTCGATCCTGGGCGAAATCA
tRNA_178	Asp	TCCGCGATAGTTTAATGGTCAGAATGGGCGCTTGTCGCGTGCCAGATCGGGGTTCAATTCCCCGTCGCGGAG
tRNA_179	Arg	GCTCGCGTGGCGTAATGGCAACGCGTCTGACTTCTAATCAGAAGATTATGGGTTCGACCCCCATCGTGAGTG
tRNA_180	Leu	GGGAGGTTGGCCGAGTGGTTTAAGGCGTCAGATTTAGGTGAGTTGAAACACTTAAAGCTTAAATTCTCTGATATCTTCGGATGCAAGGGTTCGAATCCCTTATCTCTCA
tRNA_181	Ser	GGCAACTTGGCCGAGTGGTTAAGGCGAAAGATTAGAAATCTTTTGGGCTCTGCCCGCGCAGGTTCGAATCCTGCAGTTGTCG
tRNA_182	Thr	GCTTCTATGGCCAAGTTGGTAAGGCGCCACACTAGTAATGTGGAGATCATCAGTTCAAATCTGGTTGGAAGCA
tRNA_183	Met	AGCGCCGTGGCGCAGTGGAAGCGCGCAGGGCTCATAACCCTGATGTCCCTAGATCGAAACTAGGCGGCGCTA
tRNA_184	Ile	GGTCTCTTGGCCCAGTTGGTTAAGGCACCGTGCTAATAACGCGGGGATCAGCGGTTCGATCCCGCTAGAGACCA
tRNA_185	Ile	GAAACTATAATTCAATTGGTTAGAATAGTATTTTGATAAGGTACCAATATAGGTTCGATTCCTGTTAGTTTCA
tRNA_186	SeC	AAGGATATAGTTTAATGGTAAAACTATTGATTTCAAATCAATCATTAAGAGTTCGAATCTTTTTATCCTTG
tRNA_187	Thr	GTTATATTAGCTCAATTGGTAGAGCATTCGTTTTGTAATCGAAAGGTTTGGGGTTCAAATCCCTAATATAACA
tRNA_188	Met	ACTTGTATAGTTTAAATGGTTAAAACATTTGTCTCATAAACAAATAATGTAAGGTTCAAATCCTTCTACAAGTA
tRNA_189	Phe	GCCTTTATAGCTTAGTGGTAAAGCGATAAACTGAAGATTTATTTACATGTAGTTCGATTCTCATTAAGGGCA
tRNA_190	Val	AGGATATTAGCTTAATTGGTATAGCATTCGTTTTACACACGAAAGATTATAGGTTCGAATCCTATATTTCCTA
tRNA_191	Met	TGTAATATGATGTAATTGGTTAACATATTAGGTTCATGACCTAATTATATACGTTCAAATCGTATTATTGCTA
rRNA_01	28S Ribosomal RNA	GAGTTTGATCATGGCTCAGATTGAACGCTGGCGGCAGGCCTAACACATGCAAGTCGAACG GTAACAGGAAGCAGCTTGCTGCTTCGCTGACGAGTGGCGGACGGGTGAGTAATGTCTGGG AAACTGCCTGATGGAGGGGGATAACTACTGGAAACGGTAGCTAATACCGCATAACGTCGC AAGACCAAAGAGGGGGACCTTCGGGCCTCTTGCCATCGGATGTGCCCAGATGGGATTAGC TAGTAGGTGGGGTAACGGCTCACCTAGGCGACGATCCCTAGCTGGTCTGAGAGGATGACC AGCCACACTGGAACTGAGACACGGTCCAGACTCCTACGGGAGGCAGCAGTGGGGAATATT GCACAATGGGCGCAAGCCTGATGCAGCCATGCC…
rRNA_02	28S Ribosomal RNA	TTTATGGGGTGACTGCGTACCTTTTGTATAATGGGTCAGCGACTTATATTCTGTAGCAAG GTTAACCGAATAGGGGAGCCGAAGGGAAACCGAGTCTTAACTGGGCGTTAAGTTGCAGGG TATAGACCCGAAACCCGGTGATCTAGCCATGGGCAGGTTGAAGGTTGGGTAACACTAACT GGAGGACCGAACCGACTAATGTTGAAAAATTAGCGGATGACCTGTGGCTGGGGGTGAAAG GCCAATCAAACCGGGAGATAGCTGGTTCTCCCCGAAAGCTATTTAGGTAGCGCCTCGTGA ATTCATCTCCGGGGGTAGAGCACTGTTTCGGCAAGGGGGTCATCCCGACTTACCAACCCG ATGCAAACTGCGAATACCGGAGAATGTTATCAC…
rRNA_03	28S Ribosomal RNA	CAGGCAAGAGACAACCTGGCGAACTGAAACATCTTAGTAGCCAGAGGAAAAGAAAGCAAA AGCGATTCCCGTAGTAGCGGCGAGCGAAATGGGAGCAGCCTAAACCGTGAAAACGGGGTT GTGGGAGAGCAATACAAGCGTTGTGCTGCTAGGCGAAGCGGTTGAGTGCCGCACCCTAGA TGGCTAAAGTCCAGTAGCCGAAAGCATCACTAGCTTACGCTCTGACCCGAGTAGCATGGG GCACGTGGAATCCCGTGTGAATCAGCAAGGACCACCTTGCAAGGCTAAATACTCCTGGGT GACCGATAGCGAAGTAGTACCGTGAGGGAANNNNNCAGTGGCTTGGTTAAGGGAACGGAA CCCACCGGAGCCGTAGCGAAAGCGAGTCTTAAT…
rRNA_04	28S Ribosomal RNA	GAAATTCCTTGTCGGGTAAGTTCCGACCTGCACGAATGGCGTAATGATGGCCAGGCTGTC TCCACCCGAGACTCAGTGAAATTGAACTCGCTGTGAAGATGCAGTGTACCCGCGGCAAGA CGGAAAGACCCCGTGAACCTTTACTATAGCTTGACACTGAACATTGAGCCTTGATGTGTA GGATAGGTGGGAGGCTTTGAAGTGTGGACGCCAGTCTGCATGGAGCCGGCCTTGAAATAC CACCCTTTAATGTTTGATGTTCTAACGTTGGCCCCTGATCGGGGTTGCGGACAGTGTCTG GTGGGTAGTTTGACTGGGGCGGTCTCCTCCTAAAGAGTAACGGAGGAGCACGAAGGTTGG CTAATCCTGGTCGGACATCAGGAGGTTAGTGCA…
rRNA_05	18S Ribosomal RNA	AGAGTTTGATCATGGCTCAGATTGAACGCTGGCGGCAGGCCTAACACATGCAAGTCGAAC GGTAACAGGAAGCAGCTTGCTGCTTCGCTGACGAGTGGCGGACGGGTGAGTAATGTCTGG GAAACTGCCTGATGGAGGGGGATAACTACTGGAAACGGTAGCTAATACCGCATAACGTCG CAAGACCAAAGAGGGGGACCTTCGGGCCTCTTGCCATCGGATGTGCCCAGATGGGATTAG CTAGTAGGTGGGGTAACGGCTCACCTAGGCGACGATCCCTAGCTGGTCTGAGAGGATGAC CAGCCACACTGGAACTGAGACACGGTCCAGACTCCTACGGGAGGCAGCAGTGGGGAATAT TGCACAATGGGCGCAAGCCTGATGCAGCCATGC…
rRNA_06	18S Ribosomal RNA	AGAGTTCGATCCTGGCTCAGGATGAACGCTGGCGGCATGCTTAACACATGCAAGTCGAAC GGGAAGTGGTGTTTCCAGTGGCGAACGGGTGAGTAACGCGTAAGAACCTGCCCTTGGGAG GGGAACAACAACTGGAAACGGTTGCTAATACCCCGTAGGCTGAGGAGCAAAAGGAGAAAT CCGCCCAAGGAGGGGCTCGCGTCTGATTAGCTAGTTGGTGAGGTAATAGCTTACCAAGGC GATGATCAGTAGCTGGTCCGAGAGGATGATCAGCCACACTGGGACTGAGACACGGCCCAG ACTCCTACGGGAGGCAGCAGTGGGGAATTTTCCGCAATGGGCGAAAGCCTGACGGAGCAA TGCCGCGTGGAGGTGGAAGGCCTACGGGTCGTC…

## Sheet: Common in M202019 and CBS138
Gene Ontology	EuKaryotic Orthologous Groups			Total matched genes in C. glabrata CCTCC M202019	Total matched genes in C. glabrata CBS138 (UniprotID)
GO:0043132	KOG0001			CGRM202019g1.t1	CAGL0F07601g
GO:0006066	KOG0008			CGRM202019g654.t1	CAGL0H10428g
GO:0006081	KOG0010			CGRM202019g657.t1	CAGL0E00759g
GO:0008106	KOG0011			CGRM202019g658.t1	CAGL0G08558g
GO:0033833	KOG0012			CGRM202019g659.t1	CAGL0G08602g
GO:0033845	KOG0014			CGRM202019g660.t1	CAGL0G08624g
GO:0033859	KOG0015			CGRM202019g661.t1	CAGL0G08668g
GO:0010499	KOG0016			CGRM202019g662.t1	CAGL0G08690g
GO:0019773	KOG0017			CGRM202019g663.t1	CAGL0G08712g
GO:0034515	KOG0018			CGRM202019g664.t1	CAGL0G08734g
GO:0043161	KOG0019			CGRM202019g666.t1	CAGL0G08756g
GO:0005634	KOG0021			CGRM202019g667.t1	CAGL0G08778g
GO:0005737	KOG0022			CGRM202019g668.t1	CAGL0E00737g
GO:0006406	KOG0023			CGRM202019g669.t1	CAGL0G08800g
GO:0006606	KOG0024			CGRM202019g670.t1	CAGL0G08822g
GO:0007088	KOG0025			CGRM202019g671.t1	CAGL0G08844g
GO:0008139	KOG0026			CGRM202019g673.t1	CAGL0G08866g
GO:0008565	KOG0027			CGRM202019g674.t1	CAGL0G08888g
GO:0060188	KOG0028			CGRM202019g675.t1	CAGL0G08910g
GO:0005886	KOG0029			CGRM202019g676.t1	CAGL0G08932g
GO:0009277	KOG0032			CGRM202019g677.t1	CAGL0G08954g
GO:0031505	KOG0034			CGRM202019g678.t1	CAGL0G09042g
GO:0042124	KOG0036			CGRM202019g679.t1	CAGL0E00715g
GO:0000002	KOG0037			CGRM202019g680.t1	CAGL0G09064g
GO:0031305	KOG0039			CGRM202019g2726.t1	CAGL0G09108g
GO:0005743	KOG0042			CGRM202019g2728.t1	CAGL0G09152g
GO:0006879	KOG0044			CGRM202019g681.t1	CAGL0G09174g
GO:0016887	KOG0046			CGRM202019g2729.t1	CAGL0G09196g
GO:0042626	KOG0047			CGRM202019g2730.t1	CAGL0G09218g
GO:0004044	KOG0050			CGRM202019g2730.t2	CAGL0G09251g
GO:0006189	KOG0051			CGRM202019g2731.t1	CAGL0G09273g
GO:0042802	KOG0052			CGRM202019g2732.t1	CAGL0G09295g
GO:0005515	KOG0053			CGRM202019g2733.t1	CAGL0E00693g
GO:0005789	KOG0054			CGRM202019g2734.t1	CAGL0G09317g
GO:0046513	KOG0055			CGRM202019g2735.t1	CAGL0G09339g
GO:0061576	KOG0061			CGRM202019g2736.t1	CAGL0G09361g
GO:0000324	KOG0062			CGRM202019g2737.t1	CAGL0G09383g
GO:0004185	KOG0063			CGRM202019g2738.t1	CAGL0G09449g
GO:0046938	KOG0064			CGRM202019g2739.t1	CAGL0G09493g
GO:0000137	KOG0065			CGRM202019g2740.t1	CAGL0G09515g
GO:0000139	KOG0066			CGRM202019g2741.t1	CAGL0G09537g
GO:0005783	KOG0068			CGRM202019g2742.t1	CAGL0G09559g
GO:0005794	KOG0069			CGRM202019g2744.t1	CAGL0G09581g
GO:0006888	KOG0070			CGRM202019g2745.t1	CAGL0E00671g
GO:0030134	KOG0073			CGRM202019g2747.t1	CAGL0G09603g
GO:0042147	KOG0077			CGRM202019g2748.t1	CAGL0G09669g
GO:0000462	KOG0078			CGRM202019g2750.t1	CAGL0G09735g
GO:0000463	KOG0079			CGRM202019g2751.t1	CAGL0G09801g
GO:0003723	KOG0080			CGRM202019g2752.t1	CAGL0G09823g
GO:0004004	KOG0082			CGRM202019g2753.t1	CAGL0G09867g
GO:0005635	KOG0087			CGRM202019g2754.t1	CAGL0E00649g
GO:0005730	KOG0089			CGRM202019g2756.t1	CAGL0G09889g
GO:0006364	KOG0090			CGRM202019g2757.t1	CAGL0G09911g
GO:0008186	KOG0092			CGRM202019g2758.t1	CAGL0G09933g
GO:0030687	KOG0096			CGRM202019g2759.t1	CAGL0G09955g
GO:0042273	KOG0100			CGRM202019g2760.t1	CAGL0G09977g
GO:0042274	KOG0101			CGRM202019g2761.t1	CAGL0G09999g
GO:1990417	KOG0103			CGRM202019g2762.t1	CAGL0G10043g
GO:0005829	KOG0106			CGRM202019g2763.t1	CAGL0G10065g
GO:0004616	KOG0108			CGRM202019g2764.t1	CAGL0G10087g
GO:0009051	KOG0110			CGRM202019g2765.t1	CAGL0G10109g
GO:0034599	KOG0111			CGRM202019g2766.t1	CAGL0E00627g
GO:0005777	KOG0113			CGRM202019g2767.t1	CAGL0G10131g
GO:0050661	KOG0116			CGRM202019g2768.t1	CAGL0G10153g
GO:0004550	KOG0118			CGRM202019g2769.t1	CAGL0H08866g
GO:0005758	KOG0119			CGRM202019g2770.t1	CAGL0H08888g
GO:0006165	KOG0121			CGRM202019g2771.t1	CAGL0H08954g
GO:0006974	KOG0122			CGRM202019g2772.t1	CAGL0E00583g
GO:0009142	KOG0123			CGRM202019g2773.t1	CAGL0H08976g
GO:0002181	KOG0126			CGRM202019g2774.t1	CAGL0H08998g
GO:0004829	KOG0127			CGRM202019g2775.t1	CAGL0H09020g
GO:0006435	KOG0128			CGRM202019g2776.t1	CAGL0H09042g
GO:0005739	KOG0131			CGRM202019g2777.t1	CAGL0H09064g
GO:0006511	KOG0132			CGRM202019g2778.t1	CAGL0H09086g
GO:0008540	KOG0134			CGRM202019g2779.t1	CAGL0H09108g
GO:0030674	KOG0136			CGRM202019g682.t1	CAGL0H09130g
GO:0043248	KOG0142			CGRM202019g683.t1	CAGL0H09152g
GO:0004617	KOG0152			CGRM202019g684.t1	CAGL0H09174g
GO:0009070				CGRM202019g685.t1	CAGL0E00561g
GO:0003729	KOG0154			CGRM202019g686.t1	CAGL0H09196g
GO:0006797	KOG0157			CGRM202019g687.t1	CAGL0H09218g
GO:0007034	KOG0160			CGRM202019g688.t1	CAGL0H09240g
GO:0016237	KOG0161			CGRM202019g689.t1	CAGL0H09262g
GO:0031310	KOG0162			CGRM202019g690.t1	CAGL0H09306g
GO:0033254	KOG0166			CGRM202019g691.t1	CAGL0H09328g
GO:0042144	KOG0169			CGRM202019g691.t2	CAGL0H09350g
GO:0000329	KOG0170			CGRM202019g692.t1	CAGL0H09372g
GO:0007264	KOG0171			CGRM202019g693.t1	CAGL0H09394g
GO:0030695	KOG0172			CGRM202019g694.t1	CAGL0H09416g
GO:0032153	KOG0173			CGRM202019g695.t1	CAGL0E00539g
GO:0050790	KOG0174			CGRM202019g696.t1	CAGL0H09438g
GO:2000769	KOG0175			CGRM202019g697.t1	CAGL0H09460g
GO:0000001	KOG0176			CGRM202019g698.t1	CAGL0H09482g
GO:0000147	KOG0177			CGRM202019g699.t1	CAGL0H09504g
GO:0005198	KOG0178			CGRM202019g700.t1	CAGL0H09526g
GO:0005885	KOG0179			CGRM202019g701.t1	CAGL0H09548g
GO:0031315	KOG0180			CGRM202019g702.t1	CAGL0H10406g
GO:0000121	KOG0181			CGRM202019g703.t1	CAGL0E05280g
GO:0006114	KOG0182			CGRM202019g704.t1	CAGL0E05302g
GO:0016311	KOG0185			CGRM202019g705.t1	CAGL0E05346g
GO:0006970	KOG0186			CGRM202019g707.t1	CAGL0E05368g
GO:0044262	KOG0187			CGRM202019g708.t1	CAGL0E05390g
GO:0022625	KOG0188			CGRM202019g709.t1	CAGL0E05412g
GO:0042254	KOG0189			CGRM202019g710.t1	CAGL0E05434g
GO:0043581	KOG0190			CGRM202019g711.t1	CAGL0E00473g
GO:0005759	KOG0191			CGRM202019g712.t1	CAGL0E05456g
GO:0009097	KOG0198			CGRM202019g713.t1	CAGL0E05478g
GO:0032543	KOG0201			CGRM202019g714.t1	CAGL0E05500g
GO:0006457	KOG0202			CGRM202019g715.t1	CAGL0E05522g
GO:0009272	KOG0204			CGRM202019g716.t1	CAGL0E05566g
GO:0015230	KOG0205			CGRM202019g717.t1	CAGL0E05588g
GO:0015883	KOG0206			CGRM202019g718.t1	CAGL0E05610g
GO:0035350	KOG0207			CGRM202019g719.t1	CAGL0E05632g
GO:0055074	KOG0208			CGRM202019g720.t1	CAGL0E05654g
GO:0055085	KOG0209			CGRM202019g721.t1	CAGL0E05676g
GO:0071476	KOG0210			CGRM202019g722.t1	CAGL0E00451g
GO:0001732	KOG0211			CGRM202019g723.t1	CAGL0E05698g
GO:0003743	KOG0212			CGRM202019g724.t1	CAGL0E05720g
GO:0003924	KOG0213			CGRM202019g725.t1	CAGL0E05742g
GO:0005525	KOG0214			CGRM202019g726.t1	CAGL0E05764g
GO:0006446	KOG0215			CGRM202019g727.t1	CAGL0E05786g
GO:0022627	KOG0217			CGRM202019g728.t1	CAGL0E05808g
GO:0031369	KOG0218			CGRM202019g729.t1	CAGL0E05830g
GO:0033290	KOG0219			CGRM202019g730.t1	CAGL0E05874g
GO:0042255	KOG0223			CGRM202019g731.t1	CAGL0E05896g
GO:0043022	KOG0224			CGRM202019g732.t1	CAGL0E05918g
GO:0005844	KOG0225			CGRM202019g733.t1	CAGL0E00429g
GO:0030447	KOG0227			CGRM202019g734.t1	CAGL0E05940g
GO:0004743	KOG0229			CGRM202019g735.t1	CAGL0E05962g
GO:0006090	KOG0230			CGRM202019g736.t1	CAGL0E05984g
GO:0006096	KOG0233			CGRM202019g737.t1	CAGL0E06006g
GO:0009267	KOG0234			CGRM202019g738.t1	CAGL0E06028g
GO:0009986	KOG0235			CGRM202019g739.t1	CAGL0E06050g
GO:0030445	KOG0236			CGRM202019g740.t1	CAGL0E06072g
GO:0030446	KOG0237			CGRM202019g741.t1	CAGL0E06138g
GO:0036170	KOG0238			CGRM202019g742.t1	CAGL0E06160g
GO:0036180	KOG0239			CGRM202019g743.t1	CAGL0E00407g
GO:0044416	KOG0240			CGRM202019g744.t1	CAGL0E06182g
GO:0000165	KOG0242			CGRM202019g745.t1	CAGL0E06248g
GO:0003682	KOG0251			CGRM202019g746.t1	CAGL0E06270g
GO:0004707	KOG0252			CGRM202019g747.t1	CAGL0E06292g
GO:0006468	KOG0255			CGRM202019g748.t1	CAGL0E06314g
GO:0006972	KOG0258			CGRM202019g750.t1	CAGL0E06336g
GO:0007231	KOG0261			CGRM202019g751.t1	CAGL0E06358g
GO:0033262	KOG0263			CGRM202019g751.t2	CAGL0E06380g
GO:0034605	KOG0264			CGRM202019g752.t1	CAGL0E00385g
GO:0045944	KOG0269			CGRM202019g753.t1	CAGL0E06424g
GO:0046685	KOG0270			CGRM202019g754.t1	CAGL0E06446g
GO:0061392	KOG0271			CGRM202019g755.t1	CAGL0E06468g
GO:0061393	KOG0272			CGRM202019g755.t2	CAGL0E06490g
GO:0071470	KOG0273			CGRM202019g757.t1	CAGL0E06512g
GO:0001410	KOG0274			CGRM202019g758.t1	CAGL0E06534g
GO:0004672	KOG0277			CGRM202019g759.t1	CAGL0E06556g
GO:0006973	KOG0280			CGRM202019g759.t2	CAGL0E06600g
GO:0009405	KOG0283			CGRM202019g760.t1	CAGL0D02640g;CAGL0D02662g
GO:0009651	KOG0284			CGRM202019g761.t1	CAGL0G04345g
GO:0036168	KOG0285			CGRM202019g762.t1	CAGL0G04367g
GO:0044182	KOG0286			CGRM202019g763.t1	CAGL0G04389g
GO:0046173	KOG0287			CGRM202019g764.t1	CAGL0G04411g
GO:0051403	KOG0291			CGRM202019g765.t1	CAGL0G04433g
GO:0071276	KOG0292			CGRM202019g766.t1	CAGL0G04455g
GO:0071467	KOG0295			CGRM202019g767.t1	CAGL0G04499g
GO:1900429	KOG0296			CGRM202019g768.t1	CAGL0G04521g
GO:1900432	KOG0302			CGRM202019g769.t1	CAGL0G04543g
GO:1900443	KOG0303			CGRM202019g770.t1	CAGL0G04565g
GO:1900444	KOG0304			CGRM202019g771.t1	CAGL0D02618g
GO:0035690	KOG0305			CGRM202019g772.t1	CAGL0G04587g
GO:0071474	KOG0306			CGRM202019g773.t1	CAGL0G04609g
GO:0000161	KOG0307			CGRM202019g774.t1	CAGL0G04631g
GO:0010520	KOG0308			CGRM202019g775.t1	CAGL0G04653g
GO:0010847	KOG0309			CGRM202019g776.t1	CAGL0G04675g
GO:0010848	KOG0310			CGRM202019g777.t1	CAGL0G04697g
GO:0010971	KOG0313			CGRM202019g778.t1	CAGL0G04719g
GO:0016909	KOG0314			CGRM202019g778.t2	CAGL0G04741g
GO:0030996	KOG0315			CGRM202019g779.t1	CAGL0G04763g
GO:0031990	KOG0317			CGRM202019g780.t1	CAGL0G04807g
GO:0035065	KOG0318			CGRM202019g781.t1	CAGL0D02596g
GO:0036091	KOG0319			CGRM202019g783.t1	CAGL0G04829g
GO:0036283	KOG0323			CGRM202019g784.t1	CAGL0G04851g
GO:0038079	KOG0325			CGRM202019g785.t1	CAGL0G04873g
GO:0043949	KOG0326			CGRM202019g786.t1	CAGL0G04895g
GO:0045860	KOG0327			CGRM202019g787.t1	CAGL0G04917g
GO:0051445	KOG0329			CGRM202019g788.t1	CAGL0G04939g
GO:0071473	KOG0330			CGRM202019g789.t1	CAGL0G04961g
GO:1900391	KOG0331			CGRM202019g790.t1	CAGL0G04983g
GO:1902629	KOG0333			CGRM202019g791.t1	CAGL0G05005g
GO:1903643	KOG0334			CGRM202019g792.t1	CAGL0G05027g
GO:1990263	KOG0335			CGRM202019g793.t1	CAGL0D02574g
GO:1990497	KOG0337			CGRM202019g794.t1	CAGL0G05049g
GO:0000727	KOG0340			CGRM202019g795.t1	CAGL0G05071g
GO:0003688	KOG0342			CGRM202019g796.t1	CAGL0G05093g
GO:0003697	KOG0344			CGRM202019g797.t1	CAGL0G05115g
GO:0005656	KOG0345			CGRM202019g798.t1	CAGL0G05159g
GO:0006267	KOG0346			CGRM202019g799.t1	CAGL0G05203g
GO:0006270	KOG0347			CGRM202019g800.t1	CAGL0G05225g
GO:0031261	KOG0348			CGRM202019g800.t2	CAGL0G05269g
GO:0031298	KOG0350			CGRM202019g801.t1	CAGL0G05291g
GO:0031938	KOG0351			CGRM202019g803.t1	CAGL0G05313g
GO:0043596	KOG0354			CGRM202019g804.t1	CAGL0G05329g
GO:0000253	KOG0355			CGRM202019g805.t1	CAGL0G05335g
GO:0005811	KOG0356			CGRM202019g806.t1	CAGL0G05357g
GO:0006696	KOG0357			CGRM202019g808.t1	CAGL0G05379g
GO:0003855	KOG0358			CGRM202019g809.t1	CAGL0G05401g
GO:0003856	KOG0359			CGRM202019g809.t2	CAGL0G05401g
GO:0003866	KOG0360			CGRM202019g810.t1	CAGL0G05423g
GO:0004764	KOG0361			CGRM202019g811.t1	CAGL0G05423g
GO:0004765	KOG0362			CGRM202019g811.t2	CAGL0G05445g
GO:0004090	KOG0363			CGRM202019g812.t1	CAGL0G05445g
GO:0016491	KOG0364			CGRM202019g813.t1	CAGL0G05489g
GO:0031132	KOG0365			CGRM202019g814.t1	CAGL0G05511g
GO:0006409	KOG0366			CGRM202019g815.t1	CAGL0G05544g
GO:0005977	KOG0367			CGRM202019g816.t1	CAGL0G05566g
GO:0031314	KOG0368			CGRM202019g817.t1	CAGL0G05588g
GO:0033615	KOG0370			CGRM202019g818.t1	CAGL0G05610g
GO:0034982	KOG0371			CGRM202019g819.t1	CAGL0G05632g
GO:0033617	KOG0372			CGRM202019g820.t1	CAGL0G05654g
GO:0097249	KOG0374			CGRM202019g821.t1	CAGL0G05676g
GO:0005993	KOG0378			CGRM202019g822.t1	CAGL0G05698g
GO:0071465	KOG0379			CGRM202019g823.t1	CAGL0D02464g
GO:0004555	KOG0380			CGRM202019g824.t1	CAGL0G05720g
GO:0016236	KOG0381			CGRM202019g825.t1	CAGL0G05742g
GO:0000027	KOG0383			CGRM202019g826.t1	CAGL0G05764g
GO:0000956	KOG0384			CGRM202019g827.t1	CAGL0G05786g
GO:0005654	KOG0385			CGRM202019g828.t1	CAGL0G05808g
GO:0000829	KOG0387			CGRM202019g829.t1	CAGL0G05852g
GO:0000830	KOG0390			CGRM202019g830.t1	CAGL0G05874g
GO:0000831	KOG0392			CGRM202019g2781.t1	CAGL0G05896g
GO:0032958	KOG0393			CGRM202019g2782.t1	CAGL0G05918g
GO:0052723	KOG0395			CGRM202019g2783.t1	CAGL0D02442g
GO:0052724	KOG0396			CGRM202019g2784.t1	CAGL0G05962g
GO:0003735	KOG0397			CGRM202019g2785.t1	CAGL0G06006g
GO:0005763	KOG0398			CGRM202019g2786.t1	CAGL0G06050g
GO:0005754	KOG0399			CGRM202019g2787.t1	CAGL0G06072g
GO:0015986	KOG0400			CGRM202019g2788.t1	CAGL0G06094g
GO:0042645	KOG0401			CGRM202019g2789.t1	CAGL0G06138g
GO:0005622	KOG0402			CGRM202019g2790.t1	CAGL0D02420g
GO:0005753	KOG0404			CGRM202019g2791.t1	CAGL0G06182g
GO:0000138	KOG0405			CGRM202019g2792.t1	CAGL0G06226g
GO:0005469	KOG0407			CGRM202019g2793.t1	CAGL0G06248g
GO:0015741	KOG0411			CGRM202019g2794.t1	CAGL0G06270g
GO:0015744	KOG0412			CGRM202019g2795.t1	CAGL0G06292g
GO:0071422	KOG0414			CGRM202019g2796.t1	CAGL0G06314g
GO:0001302	KOG0416			CGRM202019g2797.t1	CAGL0G06336g
GO:0001403	KOG0417			CGRM202019g2798.t1	CAGL0G06358g
GO:0004674	KOG0420			CGRM202019g2799.t1	CAGL0G06380g
GO:0004679	KOG0424			CGRM202019g2800.t1	CAGL0G06402g
GO:0005086	KOG0425			CGRM202019g2801.t1	CAGL0D02398g
GO:0005641	KOG0428			CGRM202019g2802.t1	CAGL0G06468g
GO:0006109	KOG0431			CGRM202019g2803.t1	CAGL0G06490g
GO:0006986	KOG0432			CGRM202019g2804.t1	CAGL0G06556g
GO:0006995	KOG0433			CGRM202019g2805.t1	CAGL0G06578g
GO:0007124	KOG0434			CGRM202019g2806.t1	CAGL0G06622g
GO:0007155	KOG0435			CGRM202019g2807.t1	CAGL0G06666g
GO:0016239	KOG0436			CGRM202019g2808.t1	CAGL0G06688g
GO:0017148	KOG0437			CGRM202019g2809.t1	CAGL0G06732g
GO:0031588	KOG0438			CGRM202019g2810.t1	CAGL0D02376g
GO:0043547	KOG0439			CGRM202019g2811.t1	CAGL0G06754g
GO:0045722	KOG0440			CGRM202019g2812.t1	CAGL0G06776g
GO:0071940	KOG0441			CGRM202019g2813.t1	CAGL0G06798g
GO:0090606	KOG0442			CGRM202019g2814.t1	CAGL0G06820g
GO:1900436	KOG0446			CGRM202019g2815.t1	CAGL0G06864g
GO:0042026	KOG0448			CGRM202019g2816.t1	CAGL0G06886g
GO:0043335	KOG0449			CGRM202019g2817.t1	CAGL0G06908g
GO:0050821	KOG0450			CGRM202019g2818.t1	CAGL0G06930g
GO:0051787	KOG0453			CGRM202019g2819.t1	CAGL0G06952g
GO:0005199	KOG0454			CGRM202019g2820.t1	CAGL0D02354g
GO:0005621	KOG0455			CGRM202019g2821.t1	CAGL0G07018g
GO:0006886	KOG0456			CGRM202019g2822.t1	CAGL0G07062g
GO:0034399	KOG0457			CGRM202019g2823.t1	CAGL0G07084g
GO:0006506	KOG0459			CGRM202019g2823.t2	CAGL0G07106g
GO:0015867	KOG0460			CGRM202019g2824.t1	CAGL0G07128g
GO:0051377	KOG0462			CGRM202019g2825.t1	CAGL0H04235g
GO:0004691	KOG0465			CGRM202019g2826.t1	CAGL0H04213g
GO:0005952	KOG0466			CGRM202019g2827.t1	CAGL0D02332g
GO:0007005	KOG0467			CGRM202019g2828.t1	CAGL0H04147g
GO:0007265	KOG0468			CGRM202019g2829.t1	CAGL0H04125g
GO:0010737	KOG0470			CGRM202019g2830.t1	CAGL0H04103g
GO:0016241	KOG0475			CGRM202019g2831.t1	CAGL0H04081g
GO:0005762	KOG0477			CGRM202019g2832.t1	CAGL0H04037g
GO:0015203	KOG0478			CGRM202019g2834.t1	CAGL0H04015g
GO:0015846	KOG0480			CGRM202019g2835.t1	CAGL0H03993g
GO:1902047	KOG0486			CGRM202019g2836.t1	CAGL0H03971g
GO:0004737	KOG0490			CGRM202019g2837.t1	CAGL0H03949g
GO:0000949	KOG0497			CGRM202019g2838.t1	CAGL0D02310g
GO:0006559	KOG0503			CGRM202019g2839.t1	CAGL0H03883g
GO:0006569	KOG0504			CGRM202019g2840.t1	CAGL0H03861g
GO:0019655	KOG0509			CGRM202019g2841.t1	CAGL0H03839g
GO:0047433	KOG0511			CGRM202019g2842.t1	CAGL0H03795g
GO:0006067	KOG0519			CGRM202019g2843.t1	CAGL0H03773g
GO:0000249	KOG0523			CGRM202019g2844.t2	CAGL0H03751g
GO:0000837	KOG0524			CGRM202019g2845.t1	CAGL0H03729g
GO:0000839	KOG0526			CGRM202019g2846.t1	CAGL0H03707g
GO:0004842	KOG0529			CGRM202019g2847.t1	CAGL0H03685g
GO:0006333	KOG0530			CGRM202019g2848.t1	CAGL0H10340g
GO:0030433	KOG0531			CGRM202019g2849.t1	CAGL0H03663g
GO:0005342	KOG0533			CGRM202019g2850.t1	CAGL0H03641g
GO:0015849	KOG0534			CGRM202019g2852.t1	CAGL0H03619g
GO:1903825	KOG0537			CGRM202019g2853.t1	CAGL0H03597g
GO:0015036	KOG0541			CGRM202019g2854.t1	CAGL0H03553g
GO:0055114	KOG0543			CGRM202019g2855.t1	CAGL0H03531g
GO:0006873	KOG0546			CGRM202019g2856.t1	CAGL0H03487g
GO:1900208	KOG0547			CGRM202019g2857.t1	CAGL0H03443g
GO:0005854	KOG0548			CGRM202019g2858.t1	CAGL0D02266g
GO:0006620	KOG0549			CGRM202019g2859.t1	CAGL0H03421g
GO:0032266	KOG0551			CGRM202019g2860.t1	CAGL0H03399g
GO:0051082	KOG0552			CGRM202019g2861.t1	CAGL0H03377g
GO:0051083	KOG0553			CGRM202019g2862.t1	CAGL0H03355g
GO:0070273	KOG0554			CGRM202019g2863.t1	CAGL0H03311g
GO:0070300	KOG0555			CGRM202019g2864.t1	CAGL0H03289g
GO:0080025	KOG0556			CGRM202019g2865.t1	CAGL0H03245g
GO:0004310	KOG0557			CGRM202019g2866.t1	CAGL0H03223g
GO:0051996	KOG0559			CGRM202019g2867.t1	CAGL0D02244g
GO:0016021	KOG0560			CGRM202019g2868.t1	CAGL0H03201g
GO:0000122	KOG0562			CGRM202019g2869.t1	CAGL0H03179g
GO:0000411	KOG0563			CGRM202019g2870.t1	CAGL0H03135g
GO:0010673	KOG0564			CGRM202019g2871.t1	CAGL0H03135g
GO:0016538	KOG0565			CGRM202019g2872.t1	CAGL0H03091g
GO:0016592	KOG0566			CGRM202019g2873.t1	CAGL0H03069g
GO:0006402	KOG0567			CGRM202019g2875.t1	CAGL0H03069g
GO:0034976	KOG0569			CGRM202019g2876.t1	CAGL0H03047g
GO:0006897	KOG0570			CGRM202019g2877.t1	CAGL0H03025g
GO:0007015	KOG0571			CGRM202019g2878.t1	CAGL0H03003g
GO:0015937	KOG0572			CGRM202019g2878.t2	CAGL0H02959g
GO:1990143	KOG0573			CGRM202019g2879.t1	CAGL0D02222g
GO:0034729	KOG0575			CGRM202019g2880.t1	CAGL0H02937g
GO:0043935	KOG0576			CGRM202019g2881.t1	CAGL0H02893g
GO:0061587	KOG0578			CGRM202019g2882.t1	CAGL0H02871g
GO:0009303	KOG0580			CGRM202019g2883.t1	CAGL0H02849g
GO:0043505	KOG0581			CGRM202019g2884.t1	CAGL0H02827g
GO:0070911	KOG0583			CGRM202019g2885.t1	CAGL0H02805g
GO:0031618	KOG0585			CGRM202019g2886.t1	CAGL0D05060g
GO:0031934	KOG0586			CGRM202019g2886.t2	CAGL0D05016g
GO:1990707	KOG0590			CGRM202019g2887.t1	CAGL0D02200g
GO:0030688	KOG0591			CGRM202019g2888.t1	CAGL0D04994g
GO:0097078	KOG0592			CGRM202019g2889.t1	CAGL0D04950g
GO:0019843	KOG0594			CGRM202019g2890.t1	CAGL0D04884g
GO:0032040	KOG0595			CGRM202019g2890.t2	CAGL0D04862g
GO:0045903	KOG0596			CGRM202019g2890.t3	CAGL0D04818g
GO:0000022	KOG0598			CGRM202019g2891.t1	CAGL0D04796g
GO:0000228	KOG0601			CGRM202019g2892.t2	CAGL0D04774g
GO:0005840	KOG0602			CGRM202019g2893.t1	CAGL0D02178g
GO:0007052	KOG0605			CGRM202019g2894.t1	CAGL0D04752g
GO:0002098	KOG0609			CGRM202019g2895.t1	CAGL0D04730g
GO:0004402	KOG0615			CGRM202019g2895.t2	CAGL0D04708g
GO:0006357	KOG0618			CGRM202019g2896.t1	CAGL0D04620g
GO:0033588	KOG0619			CGRM202019g2897.t1	CAGL0D04576g
GO:0007409	KOG0620			CGRM202019g2898.t1	CAGL0D04510g
GO:0000123	KOG0621			CGRM202019g2898.t2	CAGL0D04466g
GO:0008023	KOG0622			CGRM202019g2899.t1	CAGL0D02156g
GO:0008607	KOG0623			CGRM202019g2900.t1	CAGL0D04444g
GO:0010484	KOG0625			CGRM202019g2901.t1	CAGL0D04422g
GO:0010485	KOG0627			CGRM202019g2902.t1	CAGL0D04394g
GO:0043966	KOG0633			CGRM202019g2902.t2	CAGL0D04378g
GO:0043967	KOG0634			CGRM202019g2904.t1	CAGL0D04356g
GO:0045859	KOG0635			CGRM202019g2905.t1	CAGL0D04312g
GO:0001764	KOG0636			CGRM202019g2906.t1	CAGL0D04268g
GO:0007417	KOG0643			CGRM202019g2907.t1	CAGL0D04246g
GO:0030335	KOG0645			CGRM202019g2908.t1	CAGL0D04202g
GO:0000774	KOG0646			CGRM202019g2909.t1	CAGL0D02150g
GO:0005524	KOG0647			CGRM202019g2910.t1	CAGL0D04180g
GO:0042277	KOG0650			CGRM202019g2911.t1	CAGL0D04158g
GO:0001405	KOG0651			CGRM202019g2912.t1	CAGL0D04114g
GO:0030150	KOG0652			CGRM202019g2913.t1	CAGL0D04092g
GO:1902626	KOG0653			CGRM202019g2914.t1	CAGL0D04070g
GO:0006268	KOG0657			CGRM202019g2916.t1	CAGL0D04048g
GO:0006271	KOG0658			CGRM202019g2917.t1	CAGL0D04026g
GO:0006348	KOG0660			CGRM202019g2918.t1	CAGL0D04004g
GO:0030466	KOG0661			CGRM202019g2919.t1	CAGL0D03982g
GO:0033260	KOG0666			CGRM202019g2920.t1	CAGL0D03938g
GO:0042555	KOG0667			CGRM202019g2922.t1	CAGL0D03916g
GO:0043142	KOG0668			CGRM202019g2923.t1	CAGL0D03894g
GO:0097373	KOG0671			CGRM202019g2924.t1	CAGL0D03872g
GO:0006864	KOG0672			CGRM202019g2925.t1	CAGL0D03850g
GO:0015218	KOG0673			CGRM202019g2926.t1	CAGL0D03828g
GO:0051881	KOG0676			CGRM202019g2927.t1	CAGL0D03806g
GO:0070838	KOG0678			CGRM202019g2928.t1	CAGL0D02112g
GO:0007117	KOG0679			CGRM202019g2929.t1	CAGL0D03740g
GO:0003713	KOG0680			CGRM202019g2930.t2	CAGL0D03718g
GO:0006407	KOG0681			CGRM202019g2931.t1	CAGL0D03696g
GO:1900231	KOG0682			CGRM202019g2932.t1	CAGL0D03674g
GO:0006813	KOG0683			CGRM202019g2933.t1	CAGL0D03630g
GO:0015386	KOG0684			CGRM202019g2933.t2	CAGL0D03608g
GO:0030007	KOG0687			CGRM202019g2934.t1	CAGL0D03586g
GO:0046583	KOG0688			CGRM202019g2935.t1	CAGL0D03542g
GO:0055075	KOG0691			CGRM202019g2936.t1	CAGL0H10318g
GO:0071435	KOG0692			CGRM202019g2937.t1	CAGL0D03520g
GO:0005847	KOG0693			CGRM202019g2938.t1	CAGL0D03498g
GO:0006378	KOG0698			CGRM202019g2939.t1	CAGL0D03454g
GO:0098789	KOG0700			CGRM202019g2940.t1	CAGL0D03432g
GO:0000722	KOG0703			CGRM202019g2941.t1	CAGL0D03410g
GO:0000724	KOG0704			CGRM202019g2942.t1	CAGL0D03388g
GO:0000781	KOG0706			CGRM202019g2943.t1	CAGL0D03344g
GO:0000794	KOG0710			CGRM202019g2944.t1	CAGL0D03322g
GO:0003690	KOG0711			CGRM202019g2945.t1	CAGL0D03300g
GO:0005662	KOG0712			CGRM202019g2946.t1	CAGL0D03278g
GO:0006260	KOG0714			CGRM202019g2947.t1	CAGL0D02068g
GO:0006265	KOG0715			CGRM202019g2947.t2	CAGL0D03256g
GO:0006281	KOG0717			CGRM202019g2948.t1	CAGL0D03212g
GO:0006289	KOG0721			CGRM202019g2949.t1	CAGL0D03146g
GO:0006312	KOG0723			CGRM202019g2950.t1	CAGL0D03124g
GO:0007004	KOG0724			CGRM202019g2951.t1	CAGL0D03102g
GO:0007131	KOG0725			CGRM202019g2952.t1	CAGL0D03080g
GO:0010833	KOG0726			CGRM202019g2953.t1	CAGL0D03058g
GO:0016567	KOG0727			CGRM202019g2954.t1	CAGL0D02046g
GO:0030491	KOG0728			CGRM202019g2954.t2	CAGL0D03036g
GO:0043565	KOG0729			CGRM202019g2955.t1	CAGL0D03014g
GO:0045184	KOG0730			CGRM202019g2956.t1	CAGL0D02992g
GO:0070509	KOG0737			CGRM202019g2957.t1	CAGL0D02970g
GO:0005663	KOG0741			CGRM202019g2958.t1	CAGL0D02948g
GO:0006272	KOG0743			CGRM202019g2959.t1	CAGL0D02926g
GO:0007062	KOG0744			CGRM202019g2960.t1	CAGL0D02882g
GO:0031389	KOG0745			CGRM202019g2961.t1	CAGL0D02838g
GO:0031390	KOG0746			CGRM202019g2962.t1	CAGL0D02816g
GO:0031391	KOG0748			CGRM202019g2963.t1	CAGL0D02024g
GO:0030015	KOG0749			CGRM202019g2963.t2	CAGL0D02794g
GO:0032968	KOG0750			CGRM202019g2964.t1	CAGL0D02772g
GO:0006890	KOG0752			CGRM202019g2965.t1	CAGL0D02728g
GO:0030126	KOG0754			CGRM202019g2966.t1	CAGL0D02706g
GO:0008519	KOG0755			CGRM202019g2967.t1	CAGL0D02684g
GO:0015696	KOG0756			CGRM202019g2968.t1	CAGL0D02018g
GO:0019740	KOG0757			CGRM202019g2969.t1	CAGL0I01474g
GO:0072488	KOG0758			CGRM202019g2970.t1	CAGL0D06050g
GO:0006846	KOG0759			CGRM202019g2971.t1	CAGL0D06028g
GO:0015123	KOG0760			CGRM202019g2972.t1	CAGL0D06006g
GO:0035433	KOG0761			CGRM202019g2973.t1	CAGL0D02002g
GO:0042787	KOG0764			CGRM202019g2974.t1	CAGL0D05962g
GO:0045721	KOG0766			CGRM202019g2975.t1	CAGL0D05940g
GO:0003844	KOG0767			CGRM202019g831.t1	CAGL0D05918g
GO:0005978	KOG0768			CGRM202019g2977.t1	CAGL0D05896g
GO:0000011	KOG0769			CGRM202019g2978.t1	CAGL0D05874g
GO:0034727	KOG0770			CGRM202019g2979.t1	CAGL0D05852g
GO:0043495	KOG0771			CGRM202019g2980.t1	CAGL0D05808g
GO:0071255	KOG0773			CGRM202019g2980.t2	CAGL0D05786g
GO:0071561	KOG0776			CGRM202019g2981.t1	CAGL0D05764g
GO:0071562	KOG0777			CGRM202019g2982.t1	CAGL0D05742g
GO:0071563	KOG0778			CGRM202019g2983.t1	CAGL0D01980g
GO:0000028	KOG0779			CGRM202019g2984.t1	CAGL0D05720g
GO:0000447	KOG0780			CGRM202019g2985.t1	CAGL0D05698g
GO:0000461	KOG0781			CGRM202019g2986.t1	CAGL0D05676g
GO:0006412	KOG0784			CGRM202019g2987.t1	CAGL0D05610g
GO:0016020	KOG0785			CGRM202019g2988.t1	CAGL0D05588g
GO:0000991	KOG0786			CGRM202019g2989.t1	CAGL0D05566g
GO:0005669	KOG0787			CGRM202019g2990.t1	CAGL0D05544g
GO:0005674	KOG0788			CGRM202019g2991.t1	CAGL0D05500g
GO:0006366	KOG0789			CGRM202019g2992.t1	CAGL0D05478g
GO:0006367	KOG0794			CGRM202019g2993.t1	CAGL0D05434g
GO:0016514	KOG0795			CGRM202019g2994.t1	CAGL0D01958g
GO:0016573	KOG0796			CGRM202019g2995.t1	CAGL0D05412g
GO:0031011	KOG0797			CGRM202019g2996.t1	CAGL0D05368g
GO:0033100	KOG0798			CGRM202019g2997.t1	CAGL0D05346g
GO:0042766	KOG0800			CGRM202019g2998.t1	CAGL0D05324g
GO:1990467	KOG0802			CGRM202019g2999.t1	CAGL0D05318g
GO:1990468	KOG0804			CGRM202019g3000.t1	CAGL0D05302g
GO:0008097	KOG0806			CGRM202019g3001.t1	CAGL0D05280g
GO:0005507	KOG0807			CGRM202019g3002.t1	CAGL0D05258g
GO:0005740	KOG0809			CGRM202019g3003.t1	CAGL0D05236g
GO:0005761	KOG0810			CGRM202019g3004.t1	CAGL0D01936g
GO:0006461	KOG0811			CGRM202019g3005.t1	CAGL0D05192g
GO:0009060	KOG0812			CGRM202019g3006.t1	CAGL0D05170g
GO:0008198	KOG0813			CGRM202019g3008.t1	CAGL0H00242g
GO:0016226	KOG0815			CGRM202019g3009.t1	CAGL0H00264g
GO:0005546	KOG0816			CGRM202019g3010.t1	CAGL0H00286g
GO:0006665	KOG0817			CGRM202019g3011.t1	CAGL0H00308g
GO:0006887	KOG0820			CGRM202019g3012.t1	CAGL0D01914g
GO:0006892	KOG0822			CGRM202019g3013.t1	CAGL0H00330g
GO:0008142	KOG0826			CGRM202019g3014.t1	CAGL0H00352g
GO:0008289	KOG0828			CGRM202019g3015.t1	CAGL0H00374g
GO:0010922	KOG0829			CGRM202019g3016.t1	CAGL0H00396g
GO:0015248	KOG0830			CGRM202019g3017.t1	CAGL0H00418g
GO:0015918	KOG0831			CGRM202019g3018.t1	CAGL0H00462g
GO:0019898	KOG0832			CGRM202019g3019.t1	CAGL0H00484g
GO:0030011	KOG0833			CGRM202019g3020.t1	CAGL0H00506g
GO:0035621	KOG0834			CGRM202019g3022.t1	CAGL0H00528g
GO:0005325	KOG0836			CGRM202019g3023.t1	CAGL0H10296g
GO:0005779	KOG0837			CGRM202019g3024.t1	CAGL0D01892g
GO:0006635	KOG0838			CGRM202019g3025.t1	CAGL0H00572g
GO:0015908	KOG0839			CGRM202019g3026.t1	CAGL0H00594g
GO:0015910	KOG0841			CGRM202019g3027.t1	CAGL0H00616g
GO:0015916	KOG0845			CGRM202019g3028.t1	CAGL0H00638g
GO:0042758	KOG0846			CGRM202019g3029.t1	CAGL0H00660g
GO:0042760	KOG0851			CGRM202019g3030.t1	CAGL0H00682g
GO:0000159	KOG0852			CGRM202019g3031.t1	CAGL0H00704g
GO:0000413	KOG0853			CGRM202019g3032.t1	CAGL0H00737g
GO:0003755	KOG0854			CGRM202019g3033.t1	CAGL0H00759g
GO:0008601	KOG0855			CGRM202019g3034.t1	CAGL0D01826g
GO:0030472	KOG0856			CGRM202019g3035.t1	CAGL0H00781g
GO:0034047	KOG0857			CGRM202019g3036.t1	CAGL0H00803g
GO:0000045	KOG0858			CGRM202019g3037.t1	CAGL0H00825g
GO:0035494	KOG0860			CGRM202019g3038.t1	CAGL0H00847g
GO:0043001	KOG0861			CGRM202019g3039.t1	CAGL0H00869g
GO:0048211	KOG0862			CGRM202019g3041.t1	CAGL0H00891g
GO:0048219	KOG0863			CGRM202019g3042.t1	CAGL0H00935g
GO:0048280	KOG0864			CGRM202019g3044.t1	CAGL0H00957g
GO:0008559	KOG0867			CGRM202019g3045.t1	CAGL0D01804g
GO:0042908	KOG0869			CGRM202019g3046.t1	CAGL0H01001g
GO:0045117	KOG0870			CGRM202019g3046.t2	CAGL0H01023g
GO:0030003	KOG0871			CGRM202019g3047.t1	CAGL0H01045g
GO:0042493	KOG0872			CGRM202019g3048.t1	CAGL0H01067g
GO:0006855	KOG0873			CGRM202019g3049.t1	CAGL0H01089g
GO:0004329	KOG0874			CGRM202019g3051.t1	CAGL0H01144g
GO:0004477	KOG0875			CGRM202019g3051.t2	CAGL0H01177g
GO:0004488	KOG0876			CGRM202019g3052.t1	CAGL0H01199g
GO:0006139	KOG0877			CGRM202019g3053.t1	CAGL0H01221g
GO:0046656	KOG0878			CGRM202019g3054.t1	CAGL0H01243g
GO:0008092	KOG0886			CGRM202019g3055.t1	CAGL0D01782g
GO:0016192	KOG0887			CGRM202019g3056.t1	CAGL0H01265g
GO:0030479	KOG0888			CGRM202019g3057.t1	CAGL0H01287g
GO:0043332	KOG0889			CGRM202019g3058.t1	CAGL0H01309g
GO:0051666	KOG0890			CGRM202019g3059.t1	CAGL0H01331g
GO:0060988	KOG0891			CGRM202019g3060.t1	CAGL0H01353g
GO:1990528	KOG0893			CGRM202019g3061.t1	CAGL0H01375g
GO:0000124	KOG0898			CGRM202019g3062.t1	CAGL0H01397g
GO:0003712	KOG0899			CGRM202019g3062.t2	CAGL0H01419g
GO:0016568	KOG0900			CGRM202019g3063.t1	CAGL0H01441g
GO:0046695	KOG0901			CGRM202019g3064.t1	CAGL0H01463g
GO:0001047	KOG0902			CGRM202019g3065.t1	CAGL0D01760g
GO:0001129	KOG0906			CGRM202019g3066.t1	CAGL0H01485g
GO:0003714	KOG0907			CGRM202019g3067.t1	CAGL0H01507g
GO:0017054	KOG0909			CGRM202019g3068.t1	CAGL0H01529g
GO:0045898	KOG0911			CGRM202019g3069.t1	CAGL0H01551g
GO:0051123	KOG0915			CGRM202019g3070.t1	CAGL0H01573g
GO:0061408	KOG0916			CGRM202019g3071.t1	CAGL0H01595g
GO:1900446	KOG0920			CGRM202019g3072.t1	CAGL0H01617g
GO:0019237	KOG0927			CGRM202019g3073.t1	CAGL0H01639g
GO:0031518	KOG0928			CGRM202019g3075.t1	CAGL0H01661g
GO:0000082	KOG0929			CGRM202019g3076.t1	CAGL0H01683g
GO:0000086	KOG0933			CGRM202019g3077.t1	CAGL0D01738g
GO:0000921	KOG0934			CGRM202019g3078.t1	CAGL0H01705g
GO:0007035	KOG0936			CGRM202019g3080.t1	CAGL0H01727g
GO:0007096	KOG0937			CGRM202019g3081.t1	CAGL0H01749g
GO:0010458	KOG0938			CGRM202019g3082.t1	CAGL0H01771g
GO:0019005	KOG0939			CGRM202019g3083.t1	CAGL0H01859g
GO:0031146	KOG0940			CGRM202019g3084.t1	CAGL0H01947g
GO:0043254	KOG0941			CGRM202019g3086.t1	CAGL0D01716g
GO:0043291	KOG0942			CGRM202019g3087.t1	CAGL0H02035g
GO:0045116	KOG0944			CGRM202019g3088.t1	CAGL0H02079g
GO:0051382	KOG0946			CGRM202019g3089.t1	CAGL0H02101g
GO:2000766	KOG0947			CGRM202019g3090.t1	CAGL0H02145g
GO:0003923	KOG0951			CGRM202019g3091.t1	CAGL0H02211g
GO:0016255	KOG0953			CGRM202019g3092.t1	CAGL0H02233g
GO:0030176	KOG0955			CGRM202019g3093.t1	CAGL0D01694g
GO:0042765	KOG0958			CGRM202019g3094.t1	CAGL0H02255g
GO:0007329	KOG0959			CGRM202019g3095.t1	CAGL0H02299g
GO:0009228	KOG0960			CGRM202019g3096.t1	CAGL0H02321g
GO:0052837	KOG0961			CGRM202019g3098.t1	CAGL0H02343g
GO:0005049	KOG0962			CGRM202019g3099.t1	CAGL0H02387g
GO:0006611	KOG0963			CGRM202019g3100.t1	CAGL0H02409g
GO:0071528	KOG0964			CGRM202019g3101.t1	CAGL0H02431g
GO:0000472	KOG0966			CGRM202019g3101.t2	CAGL0H02453g
GO:0000480	KOG0967			CGRM202019g3102.t1	CAGL0H02475g
GO:0004587	KOG0968			CGRM202019g3103.t1	CAGL0D01672g
GO:0006591	KOG0969			CGRM202019g3104.t1	CAGL0H02497g
GO:0005576	KOG0970			CGRM202019g3105.t1	CAGL0H02519g
GO:0006816	KOG0973			CGRM202019g3106.t1	CAGL0H02585g
GO:0046961	KOG0974			CGRM202019g3107.t1	CAGL0H02607g
GO:0000310	KOG0975			CGRM202019g3108.t1	CAGL0H02651g
GO:0004422	KOG0978			CGRM202019g3109.t1	CAGL0H02673g
GO:0032265	KOG0979			CGRM202019g3110.t1	CAGL0H02695g
GO:0046100	KOG0980			CGRM202019g3111.t1	CAGL0H02717g
GO:0004412	KOG0981			CGRM202019g3112.t1	CAGL0H02739g
GO:0009086	KOG0985			CGRM202019g3113.t1	CAGL0D01650g
GO:0009088	KOG0987			CGRM202019g3114.t1	CAGL0H05489g
GO:0009090	KOG0989			CGRM202019g3115.t1	CAGL0H05445g
GO:0000725	KOG0995			CGRM202019g3116.t1	CAGL0H05423g
GO:0000733	KOG0998			CGRM202019g3119.t1	CAGL0H05379g
GO:0036297	KOG1001			CGRM202019g3120.t1	CAGL0H05357g
GO:0004084	KOG1002			CGRM202019g3121.t1	CAGL0H05335g
GO:0009082	KOG1003			CGRM202019g3122.t1	CAGL0H05313g
GO:0009083	KOG1004			CGRM202019g3123.t1	CAGL0D01628g
GO:0031571	KOG1008			CGRM202019g3124.t1	CAGL0H05269g
GO:0034644	KOG1009			CGRM202019g3125.t1	CAGL0H05247g
GO:0015184	KOG1012			CGRM202019g3126.t1	CAGL0H05225g
GO:0015811	KOG1014			CGRM202019g3127.t1	CAGL0H05203g
GO:0009249	KOG1017			CGRM202019g3128.t1	CAGL0H05181g
GO:0005802	KOG1018			CGRM202019g3129.t1	CAGL0H05159g
GO:0006623	KOG1027			CGRM202019g3130.t1	CAGL0H05137g
GO:0004585	KOG1032			CGRM202019g3131.t1	CAGL0H05115g
GO:0006526	KOG1035			CGRM202019g3132.t1	CAGL0H05093g
GO:0004066	KOG1036			CGRM202019g3133.t1	CAGL0H05071g
GO:0006529	KOG1038			CGRM202019g3134.t1	CAGL0D01606g
GO:0001933	KOG1040			CGRM202019g3135.t1	CAGL0H05049g
GO:0007009	KOG1043			CGRM202019g3136.t1	CAGL0H05027g
GO:0009306	KOG1046			CGRM202019g3137.t1	CAGL0H05005g
GO:0033101	KOG1047			CGRM202019g3138.t1	CAGL0H04983g
GO:0070250	KOG1049			CGRM202019g3139.t1	CAGL0H04961g
GO:0070941	KOG1050			CGRM202019g3140.t1	CAGL0H04939g
GO:0090002	KOG1051			CGRM202019g3141.t1	CAGL0H04917g
GO:0007007	KOG1057			CGRM202019g3142.t1	CAGL0H04895g
GO:0045861	KOG1058			CGRM202019g3143.t1	CAGL0H04873g
GO:0070584	KOG1059			CGRM202019g3144.t1	CAGL0H04851g
GO:0080129	KOG1060			CGRM202019g3145.t1	CAGL0D01584g
GO:0000296	KOG1061			CGRM202019g3147.t1	CAGL0H04807g
GO:0000297	KOG1062			CGRM202019g3148.t1	CAGL0H04785g
GO:1903710	KOG1063			CGRM202019g3149.t1	CAGL0H04763g
GO:0000775	KOG1064			CGRM202019g3150.t1	CAGL0H04741g
GO:0044406	KOG1066			CGRM202019g3151.t1	CAGL0H04719g
GO:0017069	KOG1068			CGRM202019g3152.t1	CAGL0H04697g
GO:0031428	KOG1069			CGRM202019g3153.t1	CAGL0H04691g
GO:0000183	KOG1070			CGRM202019g3154.t1	CAGL0H04675g
GO:0006338	KOG1073			CGRM202019g3155.t1	CAGL0H04653g
GO:0006369	KOG1076			CGRM202019g3156.t1	CAGL0D01562g
GO:0008623	KOG1077			CGRM202019g3157.t1	CAGL0H04631g
GO:0015616	KOG1078			CGRM202019g3158.t1	CAGL0H04609g
GO:0016584	KOG1080			CGRM202019g3159.t1	CAGL0H04587g
GO:0046020	KOG1081			CGRM202019g3160.t1	CAGL0H04565g
GO:0060195	KOG1087			CGRM202019g3161.t1	CAGL0H04521g
GO:0005951	KOG1088			CGRM202019g3162.t1	CAGL0H04499g
GO:0004484	KOG1089			CGRM202019g3163.t1	CAGL0H04477g
GO:0006370	KOG1092			CGRM202019g3164.t1	CAGL0H04455g
GO:0031533	KOG1096			CGRM202019g3166.t1	CAGL0H04411g
GO:0034553	KOG1097			CGRM202019g3167.t1	CAGL0D01540g
GO:0004372	KOG1098			CGRM202019g3168.t1	CAGL0H04389g
GO:0006730	KOG1102			CGRM202019g3169.t1	CAGL0H04367g
GO:0018016	KOG1104			CGRM202019g3170.t1	CAGL0H04323g
GO:0071885	KOG1105			CGRM202019g3171.t1	CAGL0H04301g
GO:0000278	KOG1106			CGRM202019g3172.t1	CAGL0M06567g
GO:0004721	KOG1107			CGRM202019g3173.t1	CAGL0M06589g
GO:0005816	KOG1110			CGRM202019g3174.t1	CAGL0D01518g
GO:0006470	KOG1111			CGRM202019g3175.t1	CAGL0M06611g
GO:0007059	KOG1112			CGRM202019g3176.t1	CAGL0M06633g
GO:0030869	KOG1113			CGRM202019g3177.t1	CAGL0C04114g;CAGL0H09856g;CAGL0M06655g
GO:0032467	KOG1116			CGRM202019g3178.t1	CAGL0M06699g
GO:0051229	KOG1119			CGRM202019g3179.t1	CAGL0M06721g
GO:0004056	KOG1120			CGRM202019g3180.t1	CAGL0M06765g
GO:0042450	KOG1122			CGRM202019g3181.t1	CAGL0M06787g
GO:0030173	KOG1123			CGRM202019g3182.t1	CAGL0M06809g
GO:0000096	KOG1124			CGRM202019g3183.t1	CAGL0M06831g
GO:0004604	KOG1125			CGRM202019g3184.t1	CAGL0M06853g
GO:0006750	KOG1126			CGRM202019g3185.t1	CAGL0M06897g
GO:0019379	KOG1127			CGRM202019g3185.t2	CAGL0M06919g
GO:0000131	KOG1128			CGRM202019g3186.t1	CAGL0M06941g
GO:0000148	KOG1131			CGRM202019g3187.t1	CAGL0M06963g
GO:0005934	KOG1133			CGRM202019g3188.t1	CAGL0M07007g
GO:0005935	KOG1134			CGRM202019g3189.t1	CAGL0M07029g
GO:0008361	KOG1135			CGRM202019g3189.t2	CAGL0M07051g
GO:0030036	KOG1137			CGRM202019g3190.t1	CAGL0D01474g
GO:0031532	KOG1140			CGRM202019g3191.t1	CAGL0M07095g
GO:0032880	KOG1142			CGRM202019g3191.t2	CAGL0M07117g
GO:0032889	KOG1144			CGRM202019g3192.t1	CAGL0M07139g
GO:0045807	KOG1145			CGRM202019g3193.t1	CAGL0M07161g
GO:0060178	KOG1147			CGRM202019g3194.t1	CAGL0M07183g
GO:0060237	KOG1148			CGRM202019g3195.t1	CAGL0M07205g
GO:0090037	KOG1149			CGRM202019g3196.t1	CAGL0M07227g
GO:0090334	KOG1152			CGRM202019g3197.t1	CAGL0M07271g
GO:0001411	KOG1153			CGRM202019g3198.t1	CAGL0M07293g
GO:0004871	KOG1154			CGRM202019g3199.t1	CAGL0D01452g
GO:0006075	KOG1155			CGRM202019g3200.t1	CAGL0M07315g
GO:0007266	KOG1156			CGRM202019g3201.t1	CAGL0M07337g
GO:0000935	KOG1158			CGRM202019g3202.t1	CAGL0M07381g
GO:0030950	KOG1159			CGRM202019g3202.t2	CAGL0M07425g
GO:0032949	KOG1160			CGRM202019g3203.t1	CAGL0M07447g
GO:0032955	KOG1161			CGRM202019g3204.t1	CAGL0M07469g
GO:0032956	KOG1162			CGRM202019g3205.t1	CAGL0M07491g
GO:0032995	KOG1163			CGRM202019g3206.t1	CAGL0M07513g
GO:0051286	KOG1166			CGRM202019g3207.t1	CAGL0M07546g
GO:0060583	KOG1167			CGRM202019g3208.t1	CAGL0M07568g
GO:0060635	KOG1170			CGRM202019g3209.t1	CAGL0D01430g
GO:0030448	KOG1172			CGRM202019g3210.t1	CAGL0M07612g
GO:0006471	KOG1173			CGRM202019g3211.t1	CAGL0M07634g
GO:0043936	KOG1175			CGRM202019g3212.t1	CAGL0F07139g
GO:0001731	KOG1176			CGRM202019g3213.t1	CAGL0F07117g
GO:0005850	KOG1178			CGRM202019g3214.t1	CAGL0F07095g
GO:0006413	KOG1179			CGRM202019g3215.t1	CAGL0F07073g
GO:0016282	KOG1180			CGRM202019g3216.t1	CAGL0F07051g
GO:0043614	KOG1181			CGRM202019g3217.t1	CAGL0H10252g
GO:0008135	KOG1183			CGRM202019g3218.t1	CAGL0D01408g
GO:0070062	KOG1184			CGRM202019g3219.t1	CAGL0F07029g
GO:0004735	KOG1185			CGRM202019g3219.t2	CAGL0F07007g
GO:0006561	KOG1188			CGRM202019g3220.t1	CAGL0F06985g
GO:0004222	KOG1189			CGRM202019g3221.t1	CAGL0F06963g
GO:0005637	KOG1191			CGRM202019g3222.t1	CAGL0F06941g
GO:0071432	KOG1193			CGRM202019g3223.t1	CAGL0F06919g
GO:0071586	KOG1195			CGRM202019g3224.t1	CAGL0F06897g
GO:0006099	KOG1196			CGRM202019g3225.t1	CAGL0F06875g
GO:0006121	KOG1197			CGRM202019g3226.t1	CAGL0F06853g
GO:0018293	KOG1198			CGRM202019g3227.t1	CAGL0D01386g
GO:0042134	KOG1201			CGRM202019g3228.t1	CAGL0F06809g
GO:0000947	KOG1203			CGRM202019g3229.t1	CAGL0F06787g
GO:0004022	KOG1204			CGRM202019g3230.t1	CAGL0F06765g
GO:0006116	KOG1205			CGRM202019g3231.t1	CAGL0F06743g
GO:0019170	KOG1206			CGRM202019g3232.t1	CAGL0F06721g
GO:0043458	KOG1208			CGRM202019g3233.t1	CAGL0F06693g
GO:0001054	KOG1209			CGRM202019g3236.t1	CAGL0F06677g
GO:0001172	KOG1210			CGRM202019g3237.t1	CAGL0F06655g
GO:0005665	KOG1211			CGRM202019g3238.t1	CAGL0F06633g
GO:0005666	KOG1220			CGRM202019g834.t1	CAGL0F06611g
GO:0005736	KOG1223			CGRM202019g835.t1	CAGL0F06589g
GO:0006360	KOG1224			CGRM202019g3240.t1	CAGL0F06567g
GO:0006383	KOG1227			CGRM202019g3241.t1	CAGL0F06523g
GO:0042797	KOG1228			CGRM202019g3242.t1	CAGL0F06479g
GO:0004830	KOG1230			CGRM202019g3243.t1	CAGL0F06435g
GO:0008686	KOG1231			CGRM202019g3244.t1	CAGL0F06413g
GO:0009231	KOG1232			CGRM202019g3245.t1	CAGL0F06391g
GO:0005365	KOG1234			CGRM202019g3246.t1	CAGL0D01342g
GO:0015798	KOG1235			CGRM202019g3247.t1	CAGL0F06369g
GO:0006021	KOG1236			CGRM202019g3248.t1	CAGL0F06347g
GO:0010468	KOG1237			CGRM202019g3249.t1	CAGL0F06325g
GO:0005962	KOG1239			CGRM202019g3250.t1	CAGL0F06259g
GO:0006102	KOG1240			CGRM202019g3251.t1	CAGL0F06237g
GO:0004775	KOG1241			CGRM202019g3252.t1	CAGL0F06215g
GO:0006104	KOG1242			CGRM202019g3253.t1	CAGL0F06171g
GO:0005381	KOG1243			CGRM202019g3254.t1	CAGL0F06149g
GO:0006827	KOG1245			CGRM202019g3255.t1	CAGL0F06127g
GO:0033215	KOG1246			CGRM202019g3256.t1	CAGL0F06061g
GO:0033573	KOG1247			CGRM202019g3257.t1	CAGL0D01320g
GO:1901684	KOG1248			CGRM202019g3258.t1	CAGL0F06039g
GO:0000126	KOG1250			CGRM202019g3259.t1	CAGL0F06017g
GO:0000979	KOG1252			CGRM202019g3260.t1	CAGL0F05995g
GO:0001016	KOG1253			CGRM202019g3261.t1	CAGL0F05973g
GO:0001102	KOG1255			CGRM202019g3262.t1	CAGL0F05951g
GO:0001179	KOG1256			CGRM202019g3263.t1	CAGL0F05929g
GO:0001186	KOG1257			CGRM202019g3264.t1	CAGL0F05907g
GO:0006356	KOG1258			CGRM202019g3266.t1	CAGL0F05885g
GO:0008301	KOG1260			CGRM202019g3267.t1	CAGL0F05863g
GO:0042790	KOG1261			CGRM202019g3268.t1	CAGL0F05841g
GO:0070893	KOG1263			CGRM202019g3269.t1	CAGL0D01298g
GO:0070898	KOG1268			CGRM202019g3270.t1	CAGL0F05819g
GO:0000983	KOG1269			CGRM202019g3271.t1	CAGL0F05797g
GO:0005668	KOG1270			CGRM202019g3272.t1	CAGL0F05775g
GO:1903357	KOG1271			CGRM202019g3273.t1	CAGL0F05753g
GO:0003677	KOG1272			CGRM202019g3274.t1	CAGL0F05731g
GO:0003700	KOG1273			CGRM202019g3275.t1	CAGL0F05709g
GO:0005667	KOG1274			CGRM202019g3276.t1	CAGL0F05687g
GO:0006355	KOG1275			CGRM202019g3277.t1	CAGL0F05665g
GO:0006352	KOG1276			CGRM202019g3278.t1	CAGL0F05643g
GO:0005768	KOG1278			CGRM202019g3279.t1	CAGL0D01276g
GO:0016125	KOG1279			CGRM202019g3280.t1	CAGL0F05599g
GO:0032511	KOG1281			CGRM202019g3281.t1	CAGL0F05577g
GO:0042803	KOG1282			CGRM202019g3282.t1	CAGL0F05555g
GO:0045053	KOG1284			CGRM202019g3283.t1	CAGL0F05533g
GO:0045324	KOG1286			CGRM202019g3284.t1	CAGL0F05511g
GO:0051260	KOG1287			CGRM202019g3285.t1	CAGL0F05489g
GO:0070676	KOG1288			CGRM202019g3286.t1	CAGL0F05467g
GO:1990621	KOG1289			CGRM202019g3287.t1	CAGL0F05445g
GO:0007033	KOG1290			CGRM202019g3288.t1	CAGL0F05423g
GO:0071285	KOG1291			CGRM202019g3289.t1	CAGL0D01254g
GO:0004331	KOG1293			CGRM202019g3290.t1	CAGL0F05357g
GO:0006006	KOG1294			CGRM202019g3291.t1	CAGL0F05335g
GO:0004512	KOG1296			CGRM202019g3292.t1	CAGL0F05329g
GO:0005744	KOG1298			CGRM202019g3293.t1	CAGL0F05269g
GO:0044011	KOG1299			CGRM202019g3294.t1	CAGL0F05247g
GO:0005742	KOG1300			CGRM202019g3294.t2	CAGL0F05225g
GO:0015266	KOG1301			CGRM202019g3295.t1	CAGL0F05203g
GO:0000150	KOG1302			CGRM202019g3296.t1	CAGL0F05181g
GO:0000709	KOG1303			CGRM202019g3297.t1	CAGL0F05159g
GO:0006310	KOG1304			CGRM202019g3298.t1	CAGL0D01232g
GO:0008094	KOG1305			CGRM202019g3299.t1	CAGL0F05137g
GO:0042148	KOG1309			CGRM202019g3300.t1	CAGL0F05115g
GO:0036166	KOG1311			CGRM202019g3301.t1	CAGL0F05093g
GO:0000711	KOG1314			CGRM202019g3301.t2	CAGL0F05071g
GO:0000723	KOG1316			CGRM202019g3302.t1	CAGL0F05049g
GO:0003691	KOG1321			CGRM202019g3303.t1	CAGL0F05005g
GO:0007533	KOG1322			CGRM202019g3304.t1	CAGL0F04983g
GO:0030998	KOG1324			CGRM202019g3308.t1	CAGL0F04939g
GO:0043047	KOG1325			CGRM202019g3309.t1	CAGL0D01210g
GO:1990426	KOG1329			CGRM202019g3309.t2	CAGL0F04895g
GO:0002189	KOG1331			CGRM202019g3310.t1	CAGL0F04873g
GO:0006015	KOG1332			CGRM202019g3311.t1	CAGL0F04851g
GO:0000209	KOG1335			CGRM202019g3312.t1	CAGL0F04829g
GO:0006513	KOG1337			CGRM202019g3313.t1	CAGL0F04807g
GO:0005672	KOG1339			CGRM202019g3314.t1	CAGL0F04763g
GO:0005956	KOG1341			CGRM202019g3315.t1	CAGL0F04741g
GO:0006359	KOG1342			CGRM202019g3316.t1	CAGL0F04719g
GO:0007535	KOG1343			CGRM202019g3317.t1	CAGL0F04697g
GO:0034456	KOG1347			CGRM202019g3318.t1	CAGL0H10230g
GO:0071244	KOG1349			CGRM202019g3320.t1	CAGL0F04653g
GO:0004794	KOG1350			CGRM202019g3321.t1	CAGL0F04631g
GO:0006567	KOG1351			CGRM202019g3322.t1	CAGL0F04587g
GO:0000162	KOG1352			CGRM202019g3323.t1	CAGL0F04565g
GO:0004049	KOG1353			CGRM202019g3324.t1	CAGL0F04521g
GO:0005950	KOG1354			CGRM202019g3325.t1	CAGL0F04499g
GO:0003871	KOG1355			CGRM202019g3326.t1	CAGL0F04477g
GO:0006555	KOG1357			CGRM202019g3327.t1	CAGL0F04433g
GO:0008270	KOG1358			CGRM202019g3328.t1	CAGL0F04411g
GO:0010950	KOG1360			CGRM202019g3329.t1	CAGL0F04389g
GO:0019774	KOG1362			CGRM202019g3330.t1	CAGL0F04367g
GO:0061133	KOG1363			CGRM202019g3331.t1	CAGL0F04345g
GO:0031503	KOG1364			CGRM202019g3332.t1	CAGL0F04323g
GO:0036402	KOG1367			CGRM202019g3333.t1	CAGL0F04301g
GO:0043171	KOG1368			CGRM202019g3334.t1	CAGL0F04279g
GO:0045732	KOG1369			CGRM202019g3335.t1	CAGL0F04257g
GO:0070651	KOG1370			CGRM202019g3336.t1	CAGL0F04235g
GO:0070682	KOG1373			CGRM202019g3337.t1	CAGL0F04213g
GO:1901800	KOG1374			CGRM202019g3338.t1	CAGL0F04125g
GO:0061638	KOG1375			CGRM202019g3339.t1	CAGL0L00671g
GO:0005838	KOG1377			CGRM202019g3340.t1	CAGL0F04103g
GO:0008283	KOG1379			CGRM202019g3341.t1	CAGL0F04081g
GO:0090307	KOG1380			CGRM202019g3342.t1	CAGL0F04015g
GO:0022624	KOG1381			CGRM202019g3343.t1	CAGL0F03971g
GO:0000916	KOG1383			CGRM202019g3344.t1	CAGL0F03949g
GO:0006031	KOG1384			CGRM202019g3344.t2	CAGL0F03927g
GO:0004605	KOG1385			CGRM202019g3345.t1	CAGL0F03905g
GO:0006658	KOG1386			CGRM202019g3346.t1	CAGL0F03883g
GO:0016024	KOG1387			CGRM202019g3347.t1	CAGL0F03861g
GO:0046488	KOG1389			CGRM202019g3348.t1	CAGL0F03839g
GO:0070319	KOG1390			CGRM202019g3349.t1	CAGL0F03817g
GO:0018216	KOG1393			CGRM202019g3350.t1	CAGL0F03795g
GO:0035241	KOG1394			CGRM202019g3351.t1	CAGL0F03773g
GO:0035242	KOG1397			CGRM202019g3352.t1	CAGL0F03751g
GO:0060567	KOG1399			CGRM202019g3353.t1	CAGL0F03729g
GO:0004733	KOG1401			CGRM202019g3354.t1	CAGL0F03707g
GO:0010181	KOG1402			CGRM202019g3355.t1	CAGL0F03663g
GO:0005756	KOG1405			CGRM202019g3356.t1	CAGL0L00737g
GO:0000038	KOG1411			CGRM202019g3357.t1	CAGL0F03619g
GO:0005324	KOG1414			CGRM202019g3358.t1	CAGL0F03575g
GO:0015909	KOG1415			CGRM202019g3359.t1	CAGL0F03553g
GO:0031235	KOG1416			CGRM202019g3360.t1	CAGL0F03531g
GO:0031957	KOG1418			CGRM202019g3361.t1	CAGL0F03487g
GO:0000032	KOG1421			CGRM202019g3362.t1	CAGL0F03443g
GO:0004639	KOG1424			CGRM202019g3363.t1	CAGL0F03421g
GO:0006164	KOG1426			CGRM202019g3364.t1	CAGL0F03399g
GO:0000288	KOG1430			CGRM202019g3365.t1	CAGL0L00759g
GO:0000932	KOG1432			CGRM202019g3366.t1	CAGL0F03333g
GO:0034402	KOG1433			CGRM202019g3367.t1	CAGL0F03311g
GO:0045948	KOG1434			CGRM202019g3368.t1	CAGL0F03289g
GO:0016281	KOG1435			CGRM202019g3369.t1	CAGL0F03267g
GO:0005388	KOG1436			CGRM202019g3370.t1	CAGL0F03261g
GO:0005509	KOG1437			CGRM202019g3371.t1	CAGL0F03245g
GO:0006828	KOG1438			CGRM202019g3372.t1	CAGL0F03223g
GO:0006874	KOG1439			CGRM202019g3373.t1	CAGL0F03201g
GO:0015410	KOG1440			CGRM202019g3374.t1	CAGL0F03179g
GO:0071421	KOG1441			CGRM202019g3375.t1	CAGL0F03157g
GO:0006094	KOG1443			CGRM202019g3376.t1	CAGL0L00781g
GO:0042132	KOG1444			CGRM202019g3377.t1	CAGL0F03135g
GO:0042597	KOG1446			CGRM202019g3378.t1	CAGL0F03113g
GO:0072593	KOG1447			CGRM202019g3379.t1	CAGL0F03069g
GO:0004722	KOG1448			CGRM202019g3380.t1	CAGL0F03047g
GO:0006417	KOG1450			CGRM202019g3381.t1	CAGL0F03025g
GO:0007094	KOG1453			CGRM202019g3382.t1	CAGL0F03003g
GO:0000780	KOG1455			CGRM202019g3383.t1	CAGL0F02937g
GO:0070262	KOG1458			CGRM202019g3384.t1	CAGL0F02915g
GO:2000198	KOG1459			CGRM202019g3385.t1	CAGL0F02893g
GO:0010972	KOG1461			CGRM202019g3386.t1	CAGL0F02871g
GO:0008637	KOG1462			CGRM202019g3387.t1	CAGL0F02849g
GO:0042542	KOG1463			CGRM202019g3388.t1	CAGL0F02827g
GO:0046677	KOG1465			CGRM202019g3389.t1	CAGL0F02805g
GO:0008022	KOG1466			CGRM202019g3390.t1	CAGL0F02783g
GO:0046580	KOG1467			CGRM202019g3391.t1	CAGL0F02761g
GO:0006893	KOG1468			CGRM202019g3392.t1	CAGL0F02739g
GO:0019985	KOG1470			CGRM202019g3394.t1	CAGL0F02717g
GO:0005832	KOG1471			CGRM202019g3395.t1	CAGL0F02695g
GO:0043130	KOG1472			CGRM202019g3396.t1	CAGL0F02673g
GO:0000502	KOG1474			CGRM202019g3398.t1	CAGL0L00825g
GO:0008180	KOG1475			CGRM202019g3399.t1	CAGL0F02651g
GO:0008541	KOG1477			CGRM202019g3400.t1	CAGL0F02607g
GO:0010388	KOG1478			CGRM202019g3401.t1	CAGL0F02585g
GO:0000290	KOG1479			CGRM202019g3402.t1	CAGL0F02563g
GO:0010494	KOG1481			CGRM202019g3403.t1	CAGL0F02541g
GO:0033962	KOG1483			CGRM202019g3404.t1	CAGL0F02497g
GO:0034063	KOG1484			CGRM202019g3405.t1	CAGL0F02475g
GO:0045900	KOG1485			CGRM202019g3406.t1	CAGL0F02453g
GO:0090079	KOG1486			CGRM202019g3407.t1	CAGL0F02431g
GO:0016032	KOG1487			CGRM202019g3408.t1	CAGL0L00847g
GO:0003910	KOG1488			CGRM202019g3409.t1	CAGL0F02387g
GO:0006266	KOG1489			CGRM202019g3410.t1	CAGL0F02343g
GO:0006273	KOG1490			CGRM202019g3411.t1	CAGL0F02299g
GO:0006284	KOG1491			CGRM202019g3412.t1	CAGL0F02277g
GO:0035753	KOG1493			CGRM202019g3413.t1	CAGL0F02255g
GO:0000289	KOG1494			CGRM202019g3413.t2	CAGL0F02233g
GO:0000749	KOG1498			CGRM202019g3414.t1	CAGL0F02167g
GO:0006368	KOG1499			CGRM202019g3416.t1	CAGL0F02145g
GO:0031087	KOG1502			CGRM202019g3417.t1	CAGL0F02123g
GO:0051726	KOG1504			CGRM202019g3418.t1	CAGL0F02101g
GO:0017111	KOG1505			CGRM202019g3419.t1	CAGL0F02079g
GO:0030234	KOG1506			CGRM202019g3420.t1	CAGL0F02057g
GO:0032079	KOG1507			CGRM202019g3421.t1	CAGL0F02035g
GO:0006626	KOG1508			CGRM202019g3422.t1	CAGL0F02013g
GO:0009847	KOG1509			CGRM202019g3423.t1	CAGL0F01991g
GO:0000398	KOG1510			CGRM202019g3424.t1	CAGL0F01969g
GO:0030621	KOG1511			CGRM202019g3425.t1	CAGL0F01947g
GO:0034511	KOG1514			CGRM202019g3426.t1	CAGL0F01925g
GO:0046540	KOG1517			CGRM202019g3427.t1	CAGL0F01903g
GO:0061053	KOG1518			CGRM202019g3428.t1	CAGL0L00891g
GO:0005750	KOG1521			CGRM202019g3429.t1	CAGL0F01881g
GO:0006122	KOG1522			CGRM202019g3431.t1	CAGL0F01859g
GO:0004590	KOG1523			CGRM202019g3432.t1	CAGL0F01837g
GO:0006207	KOG1525			CGRM202019g3433.t1	CAGL0F01815g
GO:0046107	KOG1526			CGRM202019g3434.t1	CAGL0F01793g
GO:0006222	KOG1527			CGRM202019g3435.t1	CAGL0F01771g
GO:0050613	KOG1528			CGRM202019g3436.t1	CAGL0F01749g
GO:0000900	KOG1529			CGRM202019g3437.t1	CAGL0F01727g
GO:0003730	KOG1530			CGRM202019g3438.t1	CAGL0F01705g
GO:0015934	KOG1531			CGRM202019g3439.t1	CAGL0L00935g
GO:0006303	KOG1532			CGRM202019g3440.t1	CAGL0F01661g
GO:0003959	KOG1533			CGRM202019g3441.t1	CAGL0F01617g
GO:0006915	KOG1534			CGRM202019g3443.t1	CAGL0F01595g
GO:2001039	KOG1535			CGRM202019g3444.t1	CAGL0F01551g
GO:0000015	KOG1536			CGRM202019g3445.t1	CAGL0F01529g
GO:0004634	KOG1537			CGRM202019g3446.t1	CAGL0F01485g
GO:0009898	KOG1539			CGRM202019g3447.t1	CAGL0F01463g
GO:0030985	KOG1540			CGRM202019g3448.t1	CAGL0F01419g
GO:0044409	KOG1541			CGRM202019g3449.t1	CAGL0L00957g
GO:0005839	KOG1546			CGRM202019g3450.t1	CAGL0F01397g
GO:0000055	KOG1547			CGRM202019g3451.t1	CAGL0F01331g
GO:0043023	KOG1549			CGRM202019g3452.t1	CAGL0F01287g
GO:0006850	KOG1550			CGRM202019g3453.t1	CAGL0F01265g
GO:0050833	KOG1554			CGRM202019g3454.t1	CAGL0F01243g
GO:1901475	KOG1556			CGRM202019g3455.t1	CAGL0F01199g
GO:0031966	KOG1558			CGRM202019g3456.t1	CAGL0F01177g
GO:0030515	KOG1561			CGRM202019g3457.t1	CAGL0F01155g
GO:0034457	KOG1562			CGRM202019g3458.t1	CAGL0F01133g
GO:0006878	KOG1563			CGRM202019g3459.t1	CAGL0F01111g
GO:0005623	KOG1564			CGRM202019g3460.t1	CAGL0L00979g
GO:0015991	KOG1566			CGRM202019g3461.t1	CAGL0F01089g
GO:0005245	KOG1567			CGRM202019g3462.t1	CAGL0F01045g
GO:0008021	KOG1568			CGRM202019g3463.t1	CAGL0F01023g
GO:0048786	KOG1569			CGRM202019g3464.t1	CAGL0F01001g
GO:0070588	KOG1570			CGRM202019g3465.t1	CAGL0F00979g
GO:0003746	KOG1572			CGRM202019g3466.t1	CAGL0F00957g
GO:0006452	KOG1575			CGRM202019g3467.t1	CAGL0F00935g
GO:0022626	KOG1576			CGRM202019g3468.t1	CAGL0F00913g
GO:0045901	KOG1577			CGRM202019g3469.t1	CAGL0F00869g
GO:0006123	KOG1578			CGRM202019g3470.t1	CAGL0L01001g
GO:0009055	KOG1581			CGRM202019g3471.t1	CAGL0F00825g
GO:0042775	KOG1586			CGRM202019g3472.t1	CAGL0F00759g
GO:0004793	KOG1589			CGRM202019g3473.t1	CAGL0F00737g
GO:0006545	KOG1590			CGRM202019g3474.t1	CAGL0F00715g
GO:0008732	KOG1594			CGRM202019g3475.t1	CAGL0F00693g
GO:0000328	KOG1596			CGRM202019g3476.t1	CAGL0F00671g
GO:0004177	KOG1597			CGRM202019g3477.t1	CAGL0F00649g
GO:0004791	KOG1598			CGRM202019g3478.t1	CAGL0F00627g
GO:0045454	KOG1601			CGRM202019g3479.t1	CAGL0F00605g
GO:0004032	KOG1602			CGRM202019g838.t1	CAGL0L01067g
GO:0019388	KOG1605			CGRM202019g840.t1	CAGL0F00583g
GO:0019568	KOG1607			CGRM202019g841.t1	CAGL0F00561g
GO:0032866	KOG1609			CGRM202019g842.t1	CAGL0F00539g
GO:0042843	KOG1612			CGRM202019g843.t1	CAGL0F00517g
GO:0003785	KOG1613			CGRM202019g844.t1	CAGL0F00473g
GO:0019897	KOG1614			CGRM202019g845.t1	CAGL0F00451g
GO:0042989	KOG1615			CGRM202019g846.t1	CAGL0F00429g
GO:0046907	KOG1616			CGRM202019g847.t1	CAGL0F00407g
GO:0070064	KOG1617			CGRM202019g848.t1	CAGL0F00363g
GO:0090338	KOG1618			CGRM202019g849.t1	CAGL0F00341g
GO:0003779	KOG1620			CGRM202019g850.t1	CAGL0F00319g
GO:0008154	KOG1622			CGRM202019g852.t1	CAGL0F00275g
GO:0019887	KOG1624			CGRM202019g854.t1	CAGL0F00253g
GO:0030291	KOG1625			CGRM202019g855.t1	CAGL0F00231g
GO:0032545	KOG1626			CGRM202019g856.t1	CAGL0F00209g
GO:0071901	KOG1627			CGRM202019g857.t1	CAGL0L01111g
GO:0001300	KOG1628			CGRM202019g858.t1	CAGL0C00231g
GO:0003954	KOG1632			CGRM202019g859.t1	CAGL0B01243g;CAGL0B00242g
GO:0045727	KOG1633			CGRM202019g860.t1	CAGL0K00231g
GO:0000467	KOG1635			CGRM202019g861.t1	CAGL0K00253g
GO:0006997	KOG1636			CGRM202019g862.t1	CAGL0K00275g
GO:0051276	KOG1637			CGRM202019g863.t1	CAGL0K00297g
GO:0006073	KOG1639			CGRM202019g864.t1	CAGL0K00319g
GO:0004872	KOG1641			CGRM202019g865.t1	CAGL0K00385g
GO:0007120	KOG1642			CGRM202019g866.t1	CAGL0K00407g
GO:0030437	KOG1643			CGRM202019g867.t1	CAGL0K00429g
GO:1902684	KOG1644			CGRM202019g868.t1	CAGL0K00451g
GO:2000311	KOG1646			CGRM202019g871.t1	CAGL0K00473g
GO:0004768	KOG1647			CGRM202019g872.t1	CAGL0K00495g
GO:0006636	KOG1649			CGRM202019g872.t2	CAGL0K00517g
GO:0006353	KOG1650			CGRM202019g873.t1	CAGL0K00539g
GO:0010390	KOG1651			CGRM202019g874.t1	CAGL0K00583g
GO:0042138	KOG1652			CGRM202019g875.t1	CAGL0H10604g
GO:0042275	KOG1654			CGRM202019g876.t1	CAGL0H10186g
GO:0042276	KOG1655			CGRM202019g877.t1	CAGL0L01177g
GO:0070534	KOG1656			CGRM202019g878.t1	CAGL0K00605g
GO:0070987	KOG1657			CGRM202019g879.t1	CAGL0K00649g
GO:0071596	KOG1659			CGRM202019g880.t1	CAGL0K00693g
GO:0071629	KOG1662			CGRM202019g881.t1	CAGL0K00715g
GO:0090089	KOG1664			CGRM202019g882.t1	CAGL0K00737g
GO:0097505	KOG1666			CGRM202019g883.t1	CAGL0K00781g
GO:0006342	KOG1668			CGRM202019g884.t1	CAGL0K00803g
GO:0010620	KOG1670			CGRM202019g885.t1	CAGL0L01199g
GO:0031497	KOG1671			CGRM202019g886.t1	CAGL0K00825g
GO:0033503	KOG1672			CGRM202019g887.t1	CAGL0K00847g
GO:0051569	KOG1673			CGRM202019g888.t1	CAGL0K00891g
GO:0061631	KOG1674			CGRM202019g889.t1	CAGL0K00913g
GO:0071455	KOG1677			CGRM202019g890.t1	CAGL0K00935g
GO:0071894	KOG1678			CGRM202019g891.t1	CAGL0K00957g
GO:1901487	KOG1684			CGRM202019g892.t1	CAGL0K00979g
GO:0006311	KOG1685			CGRM202019g893.t1	CAGL0K01001g
GO:0045144	KOG1688			CGRM202019g894.t1	CAGL0K01023g
GO:0070847	KOG1690			CGRM202019g895.t1	CAGL0K01045g
GO:0005355	KOG1691			CGRM202019g896.t1	CAGL0L01221g
GO:0015146	KOG1692			CGRM202019g897.t1	CAGL0K01067g
GO:0015750	KOG1693			CGRM202019g898.t1	CAGL0K01089g
GO:0015758	KOG1694			CGRM202019g899.t1	CAGL0K01133g
GO:1904659	KOG1696			CGRM202019g900.t1	CAGL0K01155g
GO:0005354	KOG1697			CGRM202019g901.t1	CAGL0K01177g
GO:0006012	KOG1698			CGRM202019g902.t1	CAGL0K01199g
GO:0015757	KOG1703			CGRM202019g903.t1	CAGL0K01243g
GO:0005353	KOG1706			CGRM202019g904.t1	CAGL0K01265g
GO:0008645	KOG1707			CGRM202019g905.t1	CAGL0L01243g
GO:0015578	KOG1709			CGRM202019g906.t1	CAGL0K01287g
GO:0015755	KOG1711			CGRM202019g907.t1	CAGL0K01309g
GO:0015761	KOG1712			CGRM202019g908.t1	CAGL0K01331g
GO:0004602	KOG1714			CGRM202019g909.t1	CAGL0K01353g
GO:0005782	KOG1715			CGRM202019g910.t1	CAGL0K01375g
GO:0047066	KOG1716			CGRM202019g911.t1	CAGL0K01397g
GO:0004396	KOG1720			CGRM202019g3482.t1	CAGL0K01419g
GO:0006000	KOG1721			CGRM202019g3483.t1	CAGL0K01441g
GO:0006013	KOG1722			CGRM202019g3484.t1	CAGL0K01463g
GO:0032445	KOG1723			CGRM202019g3485.t1	CAGL0K01485g
GO:0046015	KOG1724			CGRM202019g3487.t1	CAGL0L01265g
GO:0046323	KOG1725			CGRM202019g3488.t1	CAGL0K01551g
GO:0000407	KOG1727			CGRM202019g3489.t1	CAGL0K01573g
GO:0000422	KOG1728			CGRM202019g3490.t1	CAGL0K01595g
GO:0005776	KOG1732			CGRM202019g3491.t1	CAGL0K01617g
GO:0006914	KOG1733			CGRM202019g3492.t1	CAGL0K01661g
GO:0031386	KOG1735			CGRM202019g3494.t1	CAGL0K01683g
GO:0032258	KOG1736			CGRM202019g3495.t1	CAGL0L01287g
GO:0034629	KOG1737			CGRM202019g3496.t1	CAGL0K01705g
GO:0044805	KOG1740			CGRM202019g3497.t1	CAGL0K01727g
GO:0061025	KOG1741			CGRM202019g3498.t1	CAGL0K01749g
GO:0061709	KOG1742			CGRM202019g3499.t1	CAGL0K01771g
GO:0071211	KOG1743			CGRM202019g3500.t2	CAGL0K01793g
GO:0048102	KOG1744			CGRM202019g3501.t1	CAGL0K01815g
GO:0008379	KOG1745			CGRM202019g3502.t1	CAGL0K01837g
GO:0046686	KOG1746			CGRM202019g3503.t1	CAGL0K01859g
GO:0005852	KOG1747			CGRM202019g3505.t1	CAGL0K01881g
GO:0004379	KOG1748			CGRM202019g3506.t1	CAGL0K01903g
GO:0045182	KOG1749			CGRM202019g3508.t1	CAGL0L01309g
GO:0070131	KOG1750			CGRM202019g3509.t1	CAGL0K01925g
GO:0097034	KOG1752			CGRM202019g3510.t1	CAGL0K01947g
GO:0006826	KOG1753			CGRM202019g3511.t1	CAGL0K01991g
GO:0003937	KOG1754			CGRM202019g3512.t1	CAGL0K02013g
GO:0004643	KOG1755			CGRM202019g3513.t1	CAGL0K02035g
GO:0016575	KOG1756			CGRM202019g3517.t1	CAGL0K02079g
GO:0017136	KOG1758			CGRM202019g3518.t1	CAGL0K02101g
GO:0032874	KOG1760			CGRM202019g3519.t1	CAGL0K02123g
GO:0034967	KOG1761			CGRM202019g3520.t1	CAGL0K02145g
GO:0045129	KOG1762			CGRM202019g3521.t1	CAGL0K02167g
GO:0045835	KOG1763			CGRM202019g3522.t1	CAGL0L01331g
GO:0006414	KOG1764			CGRM202019g3524.t1	CAGL0K02189g
GO:1990145	KOG1765			CGRM202019g3525.t1	CAGL0K02211g
GO:0008144	KOG1767			CGRM202019g3526.t1	CAGL0K02233g
GO:0008320	KOG1768			CGRM202019g3527.t1	CAGL0K02255g
GO:0032979	KOG1769			CGRM202019g3528.t1	CAGL0K02277g
GO:0034551	KOG1770			CGRM202019g3528.t2	CAGL0K02299g
GO:0051131	KOG1771			CGRM202019g3529.t1	CAGL0K02321g
GO:0071806	KOG1772			CGRM202019g3530.t1	CAGL0K02343g
GO:0008047	KOG1779			CGRM202019g3531.t1	CAGL0K02387g
GO:0009966	KOG1781			CGRM202019g3532.t1	CAGL0K02409g
GO:0043085	KOG1782			CGRM202019g3533.t1	CAGL0K02431g
GO:0005797	KOG1786			CGRM202019g3534.t1	CAGL0K02453g
GO:0006487	KOG1790			CGRM202019g3535.t1	CAGL0K02475g
GO:0019899	KOG1792			CGRM202019g3536.t1	CAGL0K02497g
GO:0030968	KOG1793			CGRM202019g3537.t1	CAGL0K02541g
GO:0034067	KOG1795			CGRM202019g3538.t1	CAGL0K02563g
GO:0035269	KOG1798			CGRM202019g3539.t1	CAGL0K02585g
GO:0060304	KOG1800			CGRM202019g3540.t1	CAGL0K02629g
GO:0045899	KOG1801			CGRM202019g3541.t1	CAGL0K02651g
GO:0004814	KOG1802			CGRM202019g3542.t1	CAGL0K02673g
GO:0006420	KOG1803			CGRM202019g3543.t1	CAGL0K02717g
GO:0004816	KOG1805			CGRM202019g3543.t2	CAGL0K02739g
GO:0006421	KOG1808			CGRM202019g3544.t1	CAGL0K02761g
GO:0004827	KOG1809			CGRM202019g3545.t1	CAGL0K02783g
GO:0006433	KOG1813			CGRM202019g3546.t1	CAGL0K02805g
GO:0035267	KOG1814			CGRM202019g3547.t1	CAGL0K02805g
GO:0030627	KOG1815			CGRM202019g3548.t1	CAGL0K02827g
GO:0048025	KOG1816			CGRM202019g3549.t1	CAGL0K02849g
GO:0004834	KOG1817			CGRM202019g3550.t1	CAGL0K02915g
GO:0006833	KOG1818			CGRM202019g3551.t1	CAGL0H10164g
GO:0015250	KOG1822			CGRM202019g3553.t1	CAGL0B01188g
GO:0004333	KOG1823			CGRM202019g3554.t1	CAGL0B01188g
GO:0006106	KOG1825			CGRM202019g3555.t1	CAGL0K02937g
GO:0000309	KOG1826			CGRM202019g3556.t1	CAGL0K02959g
GO:0009435	KOG1827			CGRM202019g3557.t1	CAGL0K03003g
GO:0006885	KOG1831			CGRM202019g3558.t1	CAGL0K03025g
GO:0008553	KOG1835			CGRM202019g3559.t1	CAGL0K03047g
GO:0015992	KOG1837			CGRM202019g3560.t1	CAGL0K03091g
GO:0045121	KOG1838			CGRM202019g3561.t1	CAGL0K03113g
GO:1902906	KOG1839			CGRM202019g3562.t1	CAGL0K03135g
GO:1902600	KOG1842			CGRM202019g3563.t1	CAGL0K03157g
GO:0051453	KOG1843			CGRM202019g3565.t1	CAGL0B01166g
GO:1901691	KOG1844			CGRM202019g3566.t1	CAGL0K03223g
GO:0030522	KOG1848			CGRM202019g3567.t1	CAGL0K03245g
GO:0071466	KOG1851			CGRM202019g3568.t1	CAGL0K03267g
GO:0000246	KOG1854			CGRM202019g3569.t1	CAGL0K03289g
GO:0003861	KOG1856			CGRM202019g3570.t1	CAGL0K03333g
GO:0009098	KOG1860			CGRM202019g3571.t1	CAGL0K03377g
GO:0008250	KOG1861			CGRM202019g3572.t1	CAGL0K03399g
GO:0044212	KOG1862			CGRM202019g3573.t1	CAGL0K03421g
GO:0004450	KOG1863			CGRM202019g3574.t1	CAGL0B01144g
GO:0004781	KOG1864			CGRM202019g3575.t1	CAGL0K03443g
GO:0000105	KOG1867			CGRM202019g3576.t1	CAGL0K03459g
GO:0004399	KOG1868			CGRM202019g3577.t1	CAGL0K03465g
GO:0004635	KOG1870			CGRM202019g3579.t1	CAGL0K03487g
GO:0004636	KOG1871			CGRM202019g3580.t1	CAGL0K03509g
GO:0000101	KOG1872			CGRM202019g3581.t1	CAGL0K03531g
GO:0000102	KOG1875			CGRM202019g3582.t1	CAGL0K03553g
GO:0015807	KOG1876			CGRM202019g3583.t1	CAGL0K03575g
GO:0015821	KOG1877			CGRM202019g3585.t1	CAGL0K03597g
GO:0042883	KOG1882			CGRM202019g3586.t1	CAGL0K03619g
GO:0044690	KOG1885			CGRM202019g3587.t1	CAGL0B01122g
GO:1902475	KOG1888			CGRM202019g3588.t1	CAGL0K03641g
GO:0004018	KOG1889			CGRM202019g3589.t1	CAGL0K03707g
GO:0044208	KOG1894			CGRM202019g3590.t1	CAGL0K03729g
GO:0070626	KOG1895			CGRM202019g3591.t1	CAGL0K03751g
GO:0000070	KOG1896			CGRM202019g3592.t1	CAGL0K03773g
GO:0030473	KOG1900			CGRM202019g3592.t2	CAGL0K03795g
GO:0045143	KOG1901			CGRM202019g3593.t1	CAGL0K03817g
GO:0045298	KOG1906			CGRM202019g3594.t1	CAGL0K03839g
GO:0005200	KOG1907			CGRM202019g3595.t1	CAGL0K03861g
GO:0005819	KOG1909			CGRM202019g3596.t1	CAGL0B01100g
GO:0005828	KOG1910			CGRM202019g3597.t1	CAGL0K03883g
GO:0005874	KOG1914			CGRM202019g3598.t1	CAGL0K03927g
GO:0007017	KOG1915			CGRM202019g3599.t1	CAGL0K03949g
GO:0000280	KOG1918			CGRM202019g3600.t1	CAGL0K03971g
GO:0005881	KOG1919			CGRM202019g3601.t1	CAGL0K03993g
GO:0046785	KOG1920			CGRM202019g3602.t1	CAGL0K04015g
GO:0005876	KOG1921			CGRM202019g3603.t1	CAGL0K04037g
GO:0031122	KOG1922			CGRM202019g3604.t1	CAGL0K04103g
GO:0048311	KOG1926			CGRM202019g3605.t1	CAGL0K04125g
GO:0071963	KOG1932			CGRM202019g3605.t2	CAGL0K04147g
GO:0000083	KOG1933			CGRM202019g3607.t1	CAGL0K04169g
GO:0000117	KOG1936			CGRM202019g3608.t1	CAGL0K04191g
GO:0000118	KOG1938			CGRM202019g3609.t1	CAGL0K04213g
GO:0004407	KOG1939			CGRM202019g3610.t1	CAGL0K04235g
GO:0016479	KOG1942			CGRM202019g3611.t1	CAGL0K04257g
GO:0030174	KOG1944			CGRM202019g3611.t2	CAGL0K04279g
GO:0031939	KOG1946			CGRM202019g3612.t1	CAGL0K04301g
GO:0032221	KOG1947			CGRM202019g3613.t1	CAGL0K04323g
GO:0033698	KOG1950			CGRM202019g3614.t1	CAGL0B01012g
GO:0034503	KOG1951			CGRM202019g3614.t2	CAGL0K04345g
GO:0045128	KOG1952			CGRM202019g3615.t1	CAGL0K04367g
GO:0051038	KOG1953			CGRM202019g3616.t1	CAGL0K04389g
GO:0061186	KOG1956			CGRM202019g3617.t1	CAGL0K04411g
GO:0061188	KOG1961			CGRM202019g3618.t1	CAGL0K04433g
GO:0070822	KOG1962			CGRM202019g3619.t1	CAGL0K04455g
GO:0070932	KOG1963			CGRM202019g3620.t1	CAGL0K04477g
GO:0070933	KOG1964			CGRM202019g3621.t1	CAGL0K04499g
GO:0016049	KOG1965			CGRM202019g3622.t1	CAGL0K04521g
GO:0006415	KOG1967			CGRM202019g912.t1	CAGL0K04543g
GO:0000906	KOG1968			CGRM202019g913.t1	CAGL0B00990g
GO:0000776	KOG1969			CGRM202019g913.t2	CAGL0K04565g
GO:0034501	KOG1970			CGRM202019g914.t1	CAGL0K04587g
GO:0006120	KOG1973			CGRM202019g915.t1	CAGL0L08114g
GO:0008137	KOG1974			CGRM202019g916.t1	CAGL0K04609g
GO:0043065	KOG1975			CGRM202019g917.t1	CAGL0K04631g
GO:0004478	KOG1978			CGRM202019g919.t1	CAGL0K04653g
GO:0006556	KOG1979			CGRM202019g920.t1	CAGL0K04719g
GO:0003987	KOG1980			CGRM202019g921.t1	CAGL0K04807g
GO:0006085	KOG1981			CGRM202019g922.t1	CAGL0K04829g
GO:0016880	KOG1982			CGRM202019g923.t1	CAGL0K04851g
GO:0005315	KOG1983			CGRM202019g923.t2	CAGL0K04873g
GO:0005384	KOG1984			CGRM202019g924.t1	CAGL0K04895g
GO:0005887	KOG1985			CGRM202019g925.t1	CAGL0K04917g
GO:0006817	KOG1986			CGRM202019g926.t1	CAGL0K04917g
GO:0097079	KOG1989			CGRM202019g927.t1	CAGL0K04961g
GO:0097080	KOG1991			CGRM202019g928.t1	CAGL0K04983g
GO:0005291	KOG1992			CGRM202019g929.t1	CAGL0K05005g
GO:0015817	KOG1993			CGRM202019g930.t1	CAGL0K05027g
GO:0089709	KOG1998			CGRM202019g931.t1	CAGL0B00946g
GO:0000281	KOG1999			CGRM202019g932.t1	CAGL0K05049g
GO:0000917	KOG2000			CGRM202019g933.t1	CAGL0K05093g
GO:0061013	KOG2002			CGRM202019g934.t1	CAGL0K05115g
GO:0032465	KOG2004			CGRM202019g935.t1	CAGL0K05137g
GO:1901901	KOG2005			CGRM202019g936.t1	CAGL0K05203g
GO:1901916	KOG2006			CGRM202019g937.t1	CAGL0K05225g
GO:0006621	KOG2007			CGRM202019g938.t1	CAGL0K05247g
GO:0030137	KOG2009			CGRM202019g940.t1	CAGL0K05269g
GO:0004164	KOG2011			CGRM202019g1000.t1	CAGL0K05291g
GO:0017183	KOG2012			CGRM202019g1001.t1	CAGL0H10142g
GO:0004801	KOG2014			CGRM202019g1002.t1	CAGL0B00924g
GO:0006098	KOG2015			CGRM202019g1004.t1	CAGL0K05313g
GO:0004455	KOG2017			CGRM202019g1005.t1	CAGL0K05335g
GO:0015505	KOG2018			CGRM202019g1006.t1	CAGL0K05379g
GO:0015857	KOG2019			CGRM202019g1008.t1	CAGL0K05401g
GO:1903791	KOG2020			CGRM202019g1008.t2	CAGL0K05423g
GO:0004160	KOG2021			CGRM202019g1008.t3	CAGL0K05445g
GO:0006896	KOG2022			CGRM202019g1009.t1	CAGL0K05489g
GO:0030121	KOG2023			CGRM202019g1010.t1	CAGL0B00902g
GO:0030276	KOG2025			CGRM202019g1011.t1	CAGL0K05511g
GO:0000466	KOG2027			CGRM202019g1012.t1	CAGL0K05533g
GO:0008650	KOG2028			CGRM202019g1013.t1	CAGL0K05555g
GO:0016435	KOG2030			CGRM202019g1014.t1	CAGL0K05577g
GO:0031167	KOG2035			CGRM202019g1015.t1	CAGL0K05599g
GO:0006633	KOG2036			CGRM202019g1016.t1	CAGL0K05621g
GO:0016631	KOG2038			CGRM202019g1017.t1	CAGL0K05643g
GO:0032432	KOG2040			CGRM202019g1018.t1	CAGL0K05665g
GO:0051015	KOG2042			CGRM202019g1019.t1	CAGL0K05687g
GO:0003992	KOG2044			CGRM202019g1020.t1	CAGL0B00880g
GO:0005048	KOG2045			CGRM202019g1020.t2	CAGL0K05731g
GO:0006614	KOG2046			CGRM202019g1021.t1	CAGL0K05753g
GO:0071261	KOG2048			CGRM202019g1023.t1	CAGL0K05775g
GO:0000993	KOG2049			CGRM202019g1024.t1	CAGL0K05841g
GO:0031064	KOG2050			CGRM202019g1025.t1	CAGL0K05863g
GO:0035307	KOG2051			CGRM202019g1026.t1	CAGL0K05973g
GO:0080182	KOG2054			CGRM202019g1027.t1	CAGL0K05995g
GO:1901407	KOG2055			CGRM202019g1028.t1	CAGL0K06017g
GO:2000059	KOG2056			CGRM202019g1029.t1	CAGL0B00858g
GO:2000749	KOG2058			CGRM202019g1029.t2	CAGL0K06039g
GO:0003870	KOG2061			CGRM202019g1030.t1	CAGL0K06061g;CAGL0L04510g
GO:0006783	KOG2062			CGRM202019g1031.t1	CAGL0K06083g
GO:0005476	KOG2067			CGRM202019g1032.t1	CAGL0K06105g
GO:0006631	KOG2068			CGRM202019g1033.t1	CAGL0K06193g
GO:0008444	KOG2069			CGRM202019g1034.t1	CAGL0K06215g
GO:0032049	KOG2071			CGRM202019g1035.t1	CAGL0K06237g
GO:0010507	KOG2072			CGRM202019g1036.t1	CAGL0K06259g
GO:0031902	KOG2073			CGRM202019g1037.t1	CAGL0K06281g
GO:0034448	KOG2074			CGRM202019g1038.t1	CAGL0K06303g
GO:1903778	KOG2076			CGRM202019g1039.t1	CAGL0K06325g
GO:1904263	KOG2078			CGRM202019g1040.t1	CAGL0K06369g
GO:1990131	KOG2081			CGRM202019g1041.t1	CAGL0K06391g
GO:0000186	KOG2084			CGRM202019g1043.t1	CAGL0K06413g
GO:0004709	KOG2085			CGRM202019g1045.t1	CAGL0K06457g
GO:0004755	KOG2086			CGRM202019g1046.t1	CAGL0B00814g
GO:0019878	KOG2089			CGRM202019g1047.t1	CAGL0K06479g
GO:0000173	KOG2090			CGRM202019g1048.t1	CAGL0K06501g
GO:0000750	KOG2093			CGRM202019g1049.t1	CAGL0K06523g
GO:0006388	KOG2095			CGRM202019g1050.t1	CAGL0K06545g
GO:0000788	KOG2097			CGRM202019g1051.t1	CAGL0K06567g
GO:0006301	KOG2098			CGRM202019g1052.t1	CAGL0K06589g
GO:0000307	KOG2099			CGRM202019g1053.t1	CAGL0K06633g
GO:0006351	KOG2100			CGRM202019g1054.t1	CAGL0K06655g
GO:0007346	KOG2102			CGRM202019g1055.t1	CAGL0K06677g
GO:0030295	KOG2104			CGRM202019g1055.t2	CAGL0K06699g
GO:0032147	KOG2105			CGRM202019g1057.t1	CAGL0B00792g
GO:0042393	KOG2107			CGRM202019g1058.t1	CAGL0K06721g
GO:0045893	KOG2108			CGRM202019g1059.t1	CAGL0K06743g
GO:0060303	KOG2110			CGRM202019g1060.t1	CAGL0K06765g
GO:0004163	KOG2111			CGRM202019g1061.t1	CAGL0K06787g
GO:0016126	KOG2112			CGRM202019g1063.t1	CAGL0K06809g
GO:0006744	KOG2114			CGRM202019g943.t1	CAGL0K06831g
GO:0008412	KOG2115			CGRM202019g944.t1	CAGL0K06853g
GO:0032592	KOG2116			CGRM202019g945.t1	CAGL0K06875g
GO:0000790	KOG2118			CGRM202019g945.t2	CAGL0K06897g
GO:0006261	KOG2121			CGRM202019g946.t1	CAGL0K06919g
GO:0006334	KOG2124			CGRM202019g947.t1	CAGL0B00770g
GO:0034724	KOG2125			CGRM202019g948.t1	CAGL0K06941g
GO:0035101	KOG2126			CGRM202019g949.t1	CAGL0K06963g
GO:0060261	KOG2128			CGRM202019g951.t1	CAGL0K06985g
GO:1902269	KOG2134			CGRM202019g952.t1	CAGL0K07007g
GO:1902274	KOG2137			CGRM202019g953.t1	CAGL0K07029g
GO:0003882	KOG2140			CGRM202019g954.t1	CAGL0K07051g
GO:0005741	KOG2141			CGRM202019g955.t1	CAGL0K07073g
GO:0006659	KOG2144			CGRM202019g956.t1	CAGL0K07095g
GO:0000103	KOG2145			CGRM202019g957.t1	CAGL0K07111g
GO:0008441	KOG2147			CGRM202019g958.t1	CAGL0K07117g
GO:0042538	KOG2149			CGRM202019g959.t1	CAGL0B00748g
GO:0004367	KOG2150			CGRM202019g960.t1	CAGL0K07139g
GO:0006071	KOG2151			CGRM202019g961.t1	CAGL0K07161g
GO:0016558	KOG2153			CGRM202019g962.t1	CAGL0K07205g
GO:0004749	KOG2154			CGRM202019g963.t1	CAGL0K07271g
GO:0004055	KOG2157			CGRM202019g964.t1	CAGL0K07293g
GO:0004818	KOG2159			CGRM202019g965.t1	CAGL0K07337g
GO:0006424	KOG2160			CGRM202019g966.t1	CAGL0K07392g
GO:0017102	KOG2161			CGRM202019g968.t1	CAGL0K07414g
GO:0030541	KOG2164			CGRM202019g969.t1	CAGL0K07436g
GO:0004400	KOG2166			CGRM202019g970.t1	CAGL0B00726g
GO:0000340	KOG2168			CGRM202019g971.t1	CAGL0K07458g
GO:0006979	KOG2169			CGRM202019g972.t1	CAGL0K07480g
GO:0007584	KOG2171			CGRM202019g973.t1	CAGL0K07524g
GO:0009408	KOG2172			CGRM202019g974.t1	CAGL0K07568g
GO:0016818	KOG2173			CGRM202019g975.t1	CAGL0K07590g
GO:0031086	KOG2175			CGRM202019g976.t1	CAGL0K07612g
GO:0044692	KOG2176			CGRM202019g977.t1	CAGL0K07656g
GO:0046982	KOG2178			CGRM202019g978.t1	CAGL0K07678g
GO:0048471	KOG2179			CGRM202019g979.t1	CAGL0H10120g
GO:0050072	KOG2180			CGRM202019g980.t1	CAGL0B00704g
GO:0090342	KOG2186			CGRM202019g981.t1	CAGL0K07744g
GO:1901919	KOG2187			CGRM202019g982.t2	CAGL0K07766g
GO:0005085	KOG2188			CGRM202019g983.t1	CAGL0K07788g
GO:0005851	KOG2189			CGRM202019g984.t1	CAGL0D06094g
GO:0032045	KOG2190			CGRM202019g985.t1	CAGL0D06138g
GO:0006540	KOG2194			CGRM202019g986.t1	CAGL0D06160g
GO:0009013	KOG2195			CGRM202019g987.t1	CAGL0B00682g
GO:0009450	KOG2196			CGRM202019g988.t1	CAGL0D06182g
GO:0006405	KOG2197			CGRM202019g989.t1	CAGL0D06204g
GO:0008536	KOG2198			CGRM202019g990.t1	CAGL0D06270g
GO:0000010	KOG2199			CGRM202019g991.t1	CAGL0D06292g
GO:0003975	KOG2201			CGRM202019g992.t1	CAGL0D06336g
GO:0043541	KOG2203			CGRM202019g993.t1	CAGL0D06380g
GO:0000054	KOG2206			CGRM202019g994.t1	CAGL0D06402g
GO:0006450	KOG2208			CGRM202019g995.t1	CAGL0D06424g
GO:0042149	KOG2210			CGRM202019g996.t1	CAGL0B00660g
GO:0005516	KOG2214			CGRM202019g997.t1	CAGL0D06446g
GO:0006751	KOG2215			CGRM202019g998.t1	CAGL0D06468g
GO:0008242	KOG2218			CGRM202019g999.t1	CAGL0D06512g
GO:0070573	KOG2220			CGRM202019g1065.t1	CAGL0D06556g
GO:0034498	KOG2227			CGRM202019g1066.t1	CAGL0D06600g
GO:0034087	KOG2228			CGRM202019g1067.t1	CAGL0D06622g
GO:0044376	KOG2229			CGRM202019g1069.t1	CAGL0D06644g
GO:1990022	KOG2231			CGRM202019g1070.t1	CAGL0D06688g
GO:0000056	KOG2236			CGRM202019g1071.t1	CAGL0B00638g
GO:0042624	KOG2238			CGRM202019g1072.t1	CAGL0M14091g
GO:0001320	KOG2239			CGRM202019g1073.t1	CAGL0K11462g
GO:0004784	KOG2240			CGRM202019g1074.t1	CAGL0K11528g
GO:0006801	KOG2241			CGRM202019g1075.t1	CAGL0K11550g
GO:0006882	KOG2245			CGRM202019g1076.t1	CAGL0K11572g
GO:0051091	KOG2248			CGRM202019g1077.t1	CAGL0B00616g
GO:1901856	KOG2249			CGRM202019g1078.t1	CAGL0K11594g
GO:0010106	KOG2250			CGRM202019g1079.t1	CAGL0K11616g
GO:0004035	KOG2254			CGRM202019g1080.t1	CAGL0K11638g
GO:0000470	KOG2255			CGRM202019g1081.t1	CAGL0K11660g
GO:0018364	KOG2256			CGRM202019g1082.t1	CAGL0K11682g
GO:0030488	KOG2258			CGRM202019g1083.t1	CAGL0K11726g
GO:0030490	KOG2260			CGRM202019g1084.t1	CAGL0K11748g
GO:0035657	KOG2261			CGRM202019g1085.t1	CAGL0K11770g
GO:0043528	KOG2263			CGRM202019g1086.t1	CAGL0K11792g
GO:0070476	KOG2267			CGRM202019g1086.t2	CAGL0K11814g
GO:0005484	KOG2268			CGRM202019g1087.t1	CAGL0B00550g
GO:0006906	KOG2270			CGRM202019g1088.t1	CAGL0K11836g
GO:0012507	KOG2271			CGRM202019g1089.t1	CAGL0K11858g
GO:0031201	KOG2273			CGRM202019g1090.t1	CAGL0K11880g
GO:0030686	KOG2274			CGRM202019g1091.t1	CAGL0K11902g
GO:0005749	KOG2275			CGRM202019g1092.t1	CAGL0K11946g
GO:0008177	KOG2276			CGRM202019g1093.t1	CAGL0K11968g
GO:0045333	KOG2278			CGRM202019g1094.t1	CAGL0K11990g
GO:0015793	KOG2286			CGRM202019g1095.t1	CAGL0K12012g
GO:0004033	KOG2291			CGRM202019g3623.t1	CAGL0K12056g
GO:0000221	KOG2292			CGRM202019g3624.t1	CAGL0B00528g
GO:1990816	KOG2294			CGRM202019g3625.t1	CAGL0K12078g
GO:0001726	KOG2298			CGRM202019g3626.t1	CAGL0K12100g
GO:0005902	KOG2299			CGRM202019g3627.t1	CAGL0K12122g
GO:0043209	KOG2301			CGRM202019g3628.t1	CAGL0K12144g
GO:0030246	KOG2303			CGRM202019g3629.t1	CAGL0K12166g
GO:0019172	KOG2308			CGRM202019g3630.t1	CAGL0K12188g
GO:0019243	KOG2309			CGRM202019g3631.t1	CAGL0K12210g
GO:0019249	KOG2310			CGRM202019g3632.t1	CAGL0K12232g
GO:0031669	KOG2311			CGRM202019g3633.t1	CAGL0K12254g
GO:0004013	KOG2314			CGRM202019g3634.t1	CAGL0K12276g
GO:0006641	KOG2315			CGRM202019g3635.t1	CAGL0B00506g
GO:0006656	KOG2316			CGRM202019g3636.t1	CAGL0K12298g
GO:0019510	KOG2317			CGRM202019g3637.t1	CAGL0K12320g
GO:0033353	KOG2318			CGRM202019g3638.t1	CAGL0K12386g
GO:0005938	KOG2319			CGRM202019g3640.t1	CAGL0K12452g
GO:0007163	KOG2321			CGRM202019g3641.t1	CAGL0K12474g
GO:0031002	KOG2322			CGRM202019g3642.t1	CAGL0K12496g
GO:0045335	KOG2323			CGRM202019g3643.t1	CAGL0K12518g
GO:0003849	KOG2324			CGRM202019g3644.t1	CAGL0K12540g
GO:0000107	KOG2327			CGRM202019g3645.t1	CAGL0B00484g
GO:0004359	KOG2328			CGRM202019g3646.t1	CAGL0K12584g
GO:0006077	KOG2329			CGRM202019g3647.t1	CAGL0K12606g
GO:0035376	KOG2330			CGRM202019g3648.t1	CAGL0K12628g
GO:0000182	KOG2333			CGRM202019g3649.t1	CAGL0K12650g
GO:0001178	KOG2334			CGRM202019g3650.t1	CAGL0K12672g
GO:0006354	KOG2335			CGRM202019g3651.t1	CAGL0K12760g
GO:0006363	KOG2337			CGRM202019g3652.t1	CAGL0B00462g
GO:0030874	KOG2338			CGRM202019g3653.t1	CAGL0K12782g
GO:0036436	KOG2339			CGRM202019g3654.t1	CAGL0K12804g
GO:0036437	KOG2340			CGRM202019g3655.t1	CAGL0K12826g
GO:0070870	KOG2341			CGRM202019g3656.t1	CAGL0K12848g
GO:1900050	KOG2342			CGRM202019g3657.t1	CAGL0K12892g
GO:1902275	KOG2343			CGRM202019g3658.t1	CAGL0K12914g
GO:0019904	KOG2344			CGRM202019g3659.t1	CAGL0K12936g
GO:0043433	KOG2345			CGRM202019g3660.t1	CAGL0K12958g
GO:0005875	KOG2347			CGRM202019g3661.t1	CAGL0K12980g
GO:0005102	KOG2348			CGRM202019g3662.t1	CAGL0H10098g
GO:0045892	KOG2351			CGRM202019g3663.t1	CAGL0B00440g
GO:0004475	KOG2354			CGRM202019g3664.t1	CAGL0K13002g
GO:0006486	KOG2355			CGRM202019g3665.t1	CAGL0E05170g
GO:0009298	KOG2357			CGRM202019g3667.t1	CAGL0E05148g
GO:0070590	KOG2358			CGRM202019g3668.t1	CAGL0E05104g
GO:0005615	KOG2360			CGRM202019g3669.t1	CAGL0E05082g
GO:0044822	KOG2361			CGRM202019g3670.t1	CAGL0E05060g
GO:0004766	KOG2367			CGRM202019g3671.t1	CAGL0E05038g
GO:0008295	KOG2369			CGRM202019g3673.t1	CAGL0E05016g
GO:0015940	KOG2372			CGRM202019g3675.t1	CAGL0E04972g
GO:0097308	KOG2375			CGRM202019g3676.t1	CAGL0E04950g
GO:0000164	KOG2376			CGRM202019g3679.t1	CAGL0E04928g
GO:0004865	KOG2379			CGRM202019g3680.t1	CAGL0E04906g
GO:0043086	KOG2380			CGRM202019g3681.t1	CAGL0E04862g
GO:0051457	KOG2382			CGRM202019g3682.t1	CAGL0E04818g
GO:0071862	KOG2383			CGRM202019g3683.t1	CAGL0E04796g
GO:0008204	KOG2385			CGRM202019g3684.t1	CAGL0B00396g
GO:0004506	KOG2386			CGRM202019g3685.t1	CAGL0E04774g
GO:0004069	KOG2387			CGRM202019g3686.t1	CAGL0E04752g
GO:0006532	KOG2388			CGRM202019g3687.t1	CAGL0E04708g
GO:0000742	KOG2393			CGRM202019g3689.t1	CAGL0E04686g
GO:0006616	KOG2395			CGRM202019g3691.t1	CAGL0E04664g
GO:0031204	KOG2396			CGRM202019g3692.t1	CAGL0E04620g
GO:0034099	KOG2398			CGRM202019g3693.t1	CAGL0E04598g
GO:0070880	KOG2399			CGRM202019g3694.t1	CAGL0E04576g
GO:0019003	KOG2401			CGRM202019g3695.t1	CAGL0B00374g
GO:0051701	KOG2402			CGRM202019g3696.t1	CAGL0E04548g
GO:0001076	KOG2403			CGRM202019g3697.t1	CAGL0E04532g
GO:0016973	KOG2404			CGRM202019g3698.t1	CAGL0E04510g
GO:0034243	KOG2407			CGRM202019g3699.t1	CAGL0E04488g
GO:0070827	KOG2409			CGRM202019g3700.t1	CAGL0E04466g
GO:0005823	KOG2410			CGRM202019g3701.t1	CAGL0E04444g
GO:0006607	KOG2411			CGRM202019g3702.t1	CAGL0E04422g
GO:0006661	KOG2412			CGRM202019g3703.t1	CAGL0E04400g
GO:0006898	KOG2413			CGRM202019g3706.t1	CAGL0E04378g
GO:0007010	KOG2414			CGRM202019g3707.t1	CAGL0E04356g
GO:0007114	KOG2415			CGRM202019g3708.t1	CAGL0B00352g
GO:0042991	KOG2419			CGRM202019g3709.t1	CAGL0E04334g
GO:0048306	KOG2420			CGRM202019g3710.t1	CAGL0E04312g
GO:0051300	KOG2422			CGRM202019g3711.t1	CAGL0E04290g
GO:0004586	KOG2423			CGRM202019g3712.t1	CAGL0E04268g
GO:0009446	KOG2424			CGRM202019g3713.t1	CAGL0E04246g
GO:0004748	KOG2426			CGRM202019g3714.t1	CAGL0E04224g
GO:0005971	KOG2427			CGRM202019g3715.t1	CAGL0E04180g
GO:0009263	KOG2428			CGRM202019g3716.t1	CAGL0E04158g
GO:0006240	KOG2429			CGRM202019g3717.t1	CAGL0E04136g
GO:0046704	KOG2431			CGRM202019g3718.t1	CAGL0E04114g
GO:0051063	KOG2434			CGRM202019g3719.t1	CAGL0B00330g
GO:0003961	KOG2436			CGRM202019g3720.t1	CAGL0E04092g
GO:0071266	KOG2438			CGRM202019g3721.t1	CAGL0E04070g
GO:0004124	KOG2439			CGRM202019g3722.t1	CAGL0E04048g
GO:0000266	KOG2440			CGRM202019g3723.t1	CAGL0E04026g
GO:0007031	KOG2443			CGRM202019g3724.t1	CAGL0E04004g
GO:0016559	KOG2444			CGRM202019g3725.t1	CAGL0E03982g
GO:0051646	KOG2445			CGRM202019g3726.t1	CAGL0E03960g
GO:0003867	KOG2446			CGRM202019g3727.t1	CAGL0E03938g
GO:0042256	KOG2448			CGRM202019g3728.t1	CAGL0E03916g
GO:0004354	KOG2450			CGRM202019g3729.t1	CAGL0E03894g
GO:0006537	KOG2454			CGRM202019g3730.t1	CAGL0B00308g
GO:0019676	KOG2455			CGRM202019g3731.t1	CAGL0E03872g
GO:0000184	KOG2456			CGRM202019g3732.t1	CAGL0E03850g
GO:0006449	KOG2459			CGRM202019g3733.t1	CAGL0E03828g
GO:0008298	KOG2460			CGRM202019g3734.t1	CAGL0E03806g
GO:0043024	KOG2463			CGRM202019g3735.t1	CAGL0E03784g
GO:0070478	KOG2466			CGRM202019g3736.t1	CAGL0E03718g
GO:0004596	KOG2467			CGRM202019g3737.t1	CAGL0E03652g
GO:0017196	KOG2468			CGRM202019g3738.t1	CAGL0B00286g
GO:0031416	KOG2472			CGRM202019g3739.t1	CAGL0E03608g
GO:0005871	KOG2473			CGRM202019g3740.t1	CAGL0E03564g
GO:0008569	KOG2474			CGRM202019g3741.t1	CAGL0E03542g
GO:0031534	KOG2475			CGRM202019g3742.t1	CAGL0E03520g
GO:0004313	KOG2476			CGRM202019g3743.t1	CAGL0E03476g
GO:0004314	KOG2478			CGRM202019g3744.t1	CAGL0E03454g
GO:0004319	KOG2480			CGRM202019g3745.t1	CAGL0C03201g
GO:0005835	KOG2481			CGRM202019g3746.t1	CAGL0E03311g
GO:0016409	KOG2484			CGRM202019g3747.t1	CAGL0E03289g
GO:0019171	KOG2485			CGRM202019g3748.t1	CAGL0E03267g
GO:0042759	KOG2486			CGRM202019g3749.t1	CAGL0E03245g
GO:0004815	KOG2487			CGRM202019g3750.t1	CAGL0E03223g
GO:0006422	KOG2490			CGRM202019g3751.t1	CAGL0E03201g
GO:0004131	KOG2495			CGRM202019g3752.t1	CAGL0E03179g
GO:0008655	KOG2496			CGRM202019g3753.t1	CAGL0E03157g
GO:0019858	KOG2504			CGRM202019g3754.t1	CAGL0E03113g
GO:0046087	KOG2505			CGRM202019g3755.t1	CAGL0C03179g
GO:0036092	KOG2509			CGRM202019g3756.t1	CAGL0E03025g
GO:0043813	KOG2511			CGRM202019g3757.t1	CAGL0E03003g
GO:0046856	KOG2515			CGRM202019g3758.t1	CAGL0E02981g
GO:0070772	KOG2516			CGRM202019g3759.t1	CAGL0E02959g
GO:0003994	KOG2517			CGRM202019g3760.t1	CAGL0E02937g
GO:0030123	KOG2518			CGRM202019g3761.t1	CAGL0E02915g
GO:0004746	KOG2519			CGRM202019g3762.t1	CAGL0E02893g
GO:0004029	KOG2520			CGRM202019g3763.t1	CAGL0E02871g
GO:0004030	KOG2522			CGRM202019g3764.t1	CAGL0E02849g
GO:0006740	KOG2523			CGRM202019g3765.t1	CAGL0H10076g
GO:0019413	KOG2525			CGRM202019g3766.t1	CAGL0C03135g
GO:0006839	KOG2527			CGRM202019g3767.t1	CAGL0E02827g
GO:0016925	KOG2529			CGRM202019g3768.t1	CAGL0E02805g
GO:0019789	KOG2530			CGRM202019g3769.t1	CAGL0E02783g
GO:0005092	KOG2531			CGRM202019g3770.t1	CAGL0E02739g
GO:0005096	KOG2533			CGRM202019g3771.t1	CAGL0E02717g
GO:0045947	KOG2535			CGRM202019g3772.t1	CAGL0E02673g
GO:0004802	KOG2536			CGRM202019g3773.t1	CAGL0E02651g
GO:0003842	KOG2537			CGRM202019g3774.t1	CAGL0E02629g
GO:0010133	KOG2538			CGRM202019g3775.t1	CAGL0E02607g
GO:0000710	KOG2539			CGRM202019g3776.t1	CAGL0C03113g
GO:0005657	KOG2540			CGRM202019g3777.t1	CAGL0E02585g
GO:0006298	KOG2542			CGRM202019g3778.t1	CAGL0E02541g
GO:0007064	KOG2543			CGRM202019g3779.t1	CAGL0E02475g
GO:0030337	KOG2544			CGRM202019g3780.t1	CAGL0E02453g
GO:0043626	KOG2549			CGRM202019g3781.t1	CAGL0E02431g
GO:1902394	KOG2550			CGRM202019g3782.t1	CAGL0E02409g
GO:1903022	KOG2551			CGRM202019g3783.t1	CAGL0E02365g
GO:0001965	KOG2553			CGRM202019g3784.t1	CAGL0E02343g
GO:0007186	KOG2554			CGRM202019g3785.t1	CAGL0E02321g
GO:0010255	KOG2555			CGRM202019g3786.t1	CAGL0C03069g
GO:2001125	KOG2560			CGRM202019g3787.t1	CAGL0E02315g
GO:0004175	KOG2564			CGRM202019g3788.t1	CAGL0E02255g
GO:0008525	KOG2568			CGRM202019g3789.t1	CAGL0E02233g
GO:0008526	KOG2571			CGRM202019g3790.t1	CAGL0E02167g
GO:0015914	KOG2572			CGRM202019g3791.t1	CAGL0E02145g
GO:0048194	KOG2574			CGRM202019g3792.t1	CAGL0E02101g
GO:1901352	KOG2575			CGRM202019g3793.t1	CAGL0E02079g
GO:2001246	KOG2576			CGRM202019g3794.t1	CAGL0E02057g
GO:0004655	KOG2580			CGRM202019g3795.t1	CAGL0C03047g
GO:0005300	KOG2581			CGRM202019g3796.t1	CAGL0E02035g
GO:0015173	KOG2583			CGRM202019g3797.t1	CAGL0E01991g
GO:0015801	KOG2585			CGRM202019g3798.t1	CAGL0E01969g
GO:0015827	KOG2586			CGRM202019g3799.t1	CAGL0E01947g
GO:0017061	KOG2587			CGRM202019g3800.t1	CAGL0E01925g
GO:0019509	KOG2588			CGRM202019g3800.t2	CAGL0E01903g
GO:0006891	KOG2590			CGRM202019g3801.t1	CAGL0E01881g
GO:0006105	KOG2592			CGRM202019g3802.t1	CAGL0E01859g
GO:0022904	KOG2593			CGRM202019g3803.t1	CAGL0E01837g
GO:0001649	KOG2596			CGRM202019g3804.t1	CAGL0E01815g
GO:0015343	KOG2598			CGRM202019g3805.t1	CAGL0E01793g
GO:0015891	KOG2599			CGRM202019g3806.t1	CAGL0E01771g
GO:0016023	KOG2600			CGRM202019g3807.t1	CAGL0E01749g
GO:0044718	KOG2602			CGRM202019g3808.t1	CAGL0E01727g
GO:0015629	KOG2603			CGRM202019g3809.t1	CAGL0E01705g
GO:0030042	KOG2604			CGRM202019g3809.t2	CAGL0E01683g
GO:0051014	KOG2606			CGRM202019g3810.t1	CAGL0C04433g
GO:0004813	KOG2608			CGRM202019g3811.t1	CAGL0C03003g
GO:0006419	KOG2613			CGRM202019g3812.t1	CAGL0C04477g
GO:0004073	KOG2616			CGRM202019g3813.t1	CAGL0C04499g
GO:0016018	KOG2617			CGRM202019g3814.t1	CAGL0C04543g
GO:0044267	KOG2618			CGRM202019g3815.t1	CAGL0C04565g
GO:0045836	KOG2623			CGRM202019g3816.t1	CAGL0C04587g
GO:0030287	KOG2624			CGRM202019g3817.t1	CAGL0C04609g
GO:0070006	KOG2626			CGRM202019g3818.t1	CAGL0C04631g
GO:0070370	KOG2628			CGRM202019g3819.t1	CAGL0C04697g
GO:0048096	KOG2629			CGRM202019g3820.t1	CAGL0C04719g
GO:0032947	KOG2630			CGRM202019g3821.t1	CAGL0C02981g
GO:0004315	KOG2631			CGRM202019g3821.t2	CAGL0C04741g
GO:0004316	KOG2632			CGRM202019g3822.t1	CAGL0C04785g
GO:0008897	KOG2635			CGRM202019g3823.t1	CAGL0C04807g
GO:0005628	KOG2636			CGRM202019g3824.t1	CAGL0C04851g
GO:0031321	KOG2637			CGRM202019g3825.t1	CAGL0C04895g
GO:0043325	KOG2638			CGRM202019g3826.t1	CAGL0C04917g
GO:0004712	KOG2641			CGRM202019g3828.t1	CAGL0C04933g
GO:0004857	KOG2642			CGRM202019g3828.t2	CAGL0C04939g
GO:0007126	KOG2644			CGRM202019g3829.t1	CAGL0C04961g
GO:0018105	KOG2646			CGRM202019g3829.t2	CAGL0C02959g
GO:0030332	KOG2648			CGRM202019g3831.t1	CAGL0C05027g
GO:0071472	KOG2650			CGRM202019g3831.t2	CAGL0C05049g
GO:1902002	KOG2652			CGRM202019g3832.t1	CAGL0C05071g
GO:0004107	KOG2653			CGRM202019g3832.t2	CAGL0C05093g
GO:0009073	KOG2655			CGRM202019g3833.t1	CAGL0C05115g
GO:0042602	KOG2656			CGRM202019g3834.t1	CAGL0C05159g
GO:0015606	KOG2661			CGRM202019g3835.t1	CAGL0C05181g
GO:0015847	KOG2662			CGRM202019g3836.t1	CAGL0C02937g
GO:0015848	KOG2663			CGRM202019g3837.t1	CAGL0C05203g
GO:1903711	KOG2667			CGRM202019g3838.t1	CAGL0C05225g
GO:0004619	KOG2670			CGRM202019g3839.t1	CAGL0C05247g
GO:0004122	KOG2671			CGRM202019g3840.t1	CAGL0C05269g
GO:0006535	KOG2672			CGRM202019g3841.t1	CAGL0C05291g
GO:0007089	KOG2674			CGRM202019g3842.t1	CAGL0C05313g
GO:0019343	KOG2675			CGRM202019g3843.t1	CAGL0C05335g
GO:0019346	KOG2678			CGRM202019g3844.t1	CAGL0C05357g
GO:0070814	KOG2682			CGRM202019g3845.t1	CAGL0H08822g
GO:0004809	KOG2684			CGRM202019g3846.t1	CAGL0C02893g
GO:0005770	KOG2686			CGRM202019g3847.t1	CAGL0H08800g
GO:0005798	KOG2688			CGRM202019g3848.t1	CAGL0H08778g
GO:0003400	KOG2689			CGRM202019g3849.t1	CAGL0H08712g
GO:0016050	KOG2690			CGRM202019g3850.t1	CAGL0H08690g
GO:0030127	KOG2691			CGRM202019g3851.t1	CAGL0H08624g
GO:0070971	KOG2696			CGRM202019g3852.t1	CAGL0H08602g
GO:0004417	KOG2697			CGRM202019g3853.t1	CAGL0H08580g
GO:0004789	KOG2698			CGRM202019g3855.t1	CAGL0H08558g
GO:0016310	KOG2700			CGRM202019g3855.t2	CAGL0H08541g
GO:0003747	KOG2702			CGRM202019g3856.t1	CAGL0H10054g
GO:0018444	KOG2703			CGRM202019g3857.t1	CAGL0C02871g
GO:0051865	KOG2704			CGRM202019g3858.t1	CAGL0H08503g
GO:0072665	KOG2707			CGRM202019g3859.t1	CAGL0H08481g
GO:0006490	KOG2708			CGRM202019g3860.t1	CAGL0H08459g
GO:0016758	KOG2710			CGRM202019g3861.t1	CAGL0H08437g
GO:0042281	KOG2711			CGRM202019g3862.t1	CAGL0H08393g
GO:0009982	KOG2712			CGRM202019g3863.t1	CAGL0H08371g
GO:0031119	KOG2713			CGRM202019g3864.t1	CAGL0H08349g
GO:0031120	KOG2719			CGRM202019g3865.t1	CAGL0H08327g
GO:1990481	KOG2721			CGRM202019g3866.t1	CAGL0H08305g
GO:0035247	KOG2722			CGRM202019g3867.t1	CAGL0H08283g
GO:0010923	KOG2725			CGRM202019g3867.t2	CAGL0C02849g
GO:0006474	KOG2726			CGRM202019g3869.t1	CAGL0H08261g
GO:0031415	KOG2728			CGRM202019g3870.t1	CAGL0H08239g
GO:0061606	KOG2729			CGRM202019g3871.t1	CAGL0H08217g
GO:0001324	KOG2730			CGRM202019g3872.t1	CAGL0H08195g
GO:0019430	KOG2732			CGRM202019g3873.t1	CAGL0H08129g
GO:0000019	KOG2737			CGRM202019g3874.t1	CAGL0H08107g
GO:0003917	KOG2738			CGRM202019g3875.t1	CAGL0H08085g
GO:0007076	KOG2742			CGRM202019g3876.t1	CAGL0H08063g
GO:0007097	KOG2743			CGRM202019g3877.t1	CAGL0C02827g
GO:0043162	KOG2744			CGRM202019g3878.t1	CAGL0H08041g
GO:0016485	KOG2747			CGRM202019g3879.t1	CAGL0H08019g
GO:0043224	KOG2749			CGRM202019g3880.t1	CAGL0H07975g
GO:0045842	KOG2754			CGRM202019g3881.t1	CAGL0H07953g
GO:0001745	KOG2757			CGRM202019g3882.t1	CAGL0H07931g
GO:0001751	KOG2759			CGRM202019g3883.t1	CAGL0H07909g
GO:0007067	KOG2760			CGRM202019g3884.t1	CAGL0H07887g
GO:0007140	KOG2762			CGRM202019g3885.t1	CAGL0H07865g
GO:0007286	KOG2765			CGRM202019g3886.t1	CAGL0C02805g
GO:0008054	KOG2767			CGRM202019g3887.t1	CAGL0H07821g
GO:0016322	KOG2768			CGRM202019g3888.t1	CAGL0H07799g
GO:0022008	KOG2769			CGRM202019g3889.t1	CAGL0H07777g
GO:0030718	KOG2770			CGRM202019g3889.t2	CAGL0H07755g
GO:0031625	KOG2771			CGRM202019g3889.t3	CAGL0H07733g
GO:0031647	KOG2772			CGRM202019g3890.t1	CAGL0H07711g
GO:0045676	KOG2773			CGRM202019g3891.t1	CAGL0H07689g
GO:0048132	KOG2775			CGRM202019g3892.t1	CAGL0H07667g
GO:0061630	KOG2776			CGRM202019g3893.t1	CAGL0H07623g
GO:0008398	KOG2777			CGRM202019g3894.t1	CAGL0C02783g
GO:0070988	KOG2779			CGRM202019g3895.t1	CAGL0H07601g
GO:0004521	KOG2780			CGRM202019g3896.t1	CAGL0H07579g
GO:0006103	KOG2781			CGRM202019g3897.t1	CAGL0H07557g
GO:0009353	KOG2783			CGRM202019g3898.t1	CAGL0H07535g
GO:0050839	KOG2784			CGRM202019g3898.t2	CAGL0H07513g
GO:0003934	KOG2785			CGRM202019g3899.t1	CAGL0H07491g
GO:0009396	KOG2786			CGRM202019g3900.t1	CAGL0H07469g
GO:0005671	KOG2788			CGRM202019g3901.t1	CAGL0H07447g
GO:0070577	KOG2789			CGRM202019g3902.t1	CAGL0H07425g
GO:0000291	KOG2790			CGRM202019g3903.t1	CAGL0H07403g
GO:0003727	KOG2792			CGRM202019g3904.t1	CAGL0H07381g
GO:0060213	KOG2793			CGRM202019g3905.t1	CAGL0H07359g
GO:0030170	KOG2794			CGRM202019g3906.t1	CAGL0H07293g
GO:0004489	KOG2797			CGRM202019g3907.t1	CAGL0H07271g
GO:0071585	KOG2798			CGRM202019g3908.t1	CAGL0H07249g
GO:0004350	KOG2803			CGRM202019g3909.t1	CAGL0H07227g
GO:0000076	KOG2804			CGRM202019g3910.t1	CAGL0H07205g
GO:0017176	KOG2805			CGRM202019g3911.t1	CAGL0H07161g
GO:0003922	KOG2806			CGRM202019g3912.t1	CAGL0C02739g
GO:0006177	KOG2807			CGRM202019g3913.t1	CAGL0H07139g
GO:0046037	KOG2808			CGRM202019g3914.t1	CAGL0H07095g
GO:0070181	KOG2811			CGRM202019g3915.t1	CAGL0H07051g
GO:0000390	KOG2815			CGRM202019g3916.t1	CAGL0H07029g
GO:0071014	KOG2816			CGRM202019g3916.t2	CAGL0H07023g
GO:0005684	KOG2817			CGRM202019g3917.t1	CAGL0H07007g
GO:0043539	KOG2818			CGRM202019g3918.t1	CAGL0H06985g
GO:0071902	KOG2821			CGRM202019g3919.t1	CAGL0H06963g
GO:0004754	KOG2822			CGRM202019g3919.t2	CAGL0H06941g
GO:0009085	KOG2823			CGRM202019g3920.t1	CAGL0H06919g
GO:0034314	KOG2825			CGRM202019g3921.t1	CAGL0C02717g
GO:1901006	KOG2826			CGRM202019g3921.t2	CAGL0H06897g
GO:0032263	KOG2828			CGRM202019g3922.t1	CAGL0H06875g
GO:0032264	KOG2830			CGRM202019g3923.t1	CAGL0H06853g
GO:0005471	KOG2831			CGRM202019g3923.t2	CAGL0H06831g
GO:0009061	KOG2832			CGRM202019g3924.t1	CAGL0H06809g
GO:0015866	KOG2833			CGRM202019g3925.t1	CAGL0H06787g
GO:0015886	KOG2834			CGRM202019g3926.t1	CAGL0H06743g
GO:0000981	KOG2835			CGRM202019g3927.t1	CAGL0H06721g
GO:0043619	KOG2837			CGRM202019g3928.t1	CAGL0H06699g
GO:0016279	KOG2839			CGRM202019g3929.t1	CAGL0C02695g
GO:0018023	KOG2840			CGRM202019g3930.t1	CAGL0H06677g
GO:0004644	KOG2841			CGRM202019g3931.t1	CAGL0H06655g
GO:0046084	KOG2845			CGRM202019g3932.t1	CAGL0H06633g
GO:0003883	KOG2846			CGRM202019g3933.t1	CAGL0H06611g
GO:0006241	KOG2847			CGRM202019g3934.t1	CAGL0H06589g
GO:0008654	KOG2848			CGRM202019g3935.t1	CAGL0H06567g
GO:0019856	KOG2851			CGRM202019g3936.t1	CAGL0H06545g
GO:0097268	KOG2852			CGRM202019g3937.t1	CAGL0H06523g
GO:0035435	KOG2854			CGRM202019g3938.t1	CAGL0H06501g
GO:0004736	KOG2855			CGRM202019g3939.t1	CAGL0H06479g
GO:0015976	KOG2861			CGRM202019g3940.t1	CAGL0C02673g
GO:0000492	KOG2862			CGRM202019g3941.t1	CAGL0H06457g
GO:0000812	KOG2863			CGRM202019g3943.t1	CAGL0H06435g
GO:0032508	KOG2864			CGRM202019g3944.t1	CAGL0H06413g
GO:0043141	KOG2866			CGRM202019g3945.t1	CAGL0H06391g
GO:0043486	KOG2867			CGRM202019g3946.t1	CAGL0H06369g
GO:0097255	KOG2868			CGRM202019g3947.t1	CAGL0H06347g
GO:0070209	KOG2869			CGRM202019g3948.t1	CAGL0H06325g
GO:0001174	KOG2872			CGRM202019g3949.t1	CAGL0H06259g
GO:0006078	KOG2873			CGRM202019g3950.t1	CAGL0H10032g
GO:0015926	KOG2874			CGRM202019g3951.t1	CAGL0H06237g
GO:0030133	KOG2875			CGRM202019g3952.t1	CAGL0H06215g
GO:0030427	KOG2877			CGRM202019g3952.t2	CAGL0H06193g
GO:0016616	KOG2878			CGRM202019g3953.t1	CAGL0H06171g
GO:0046983	KOG2881			CGRM202019g3954.t1	CAGL0H06149g
GO:0032443	KOG2882			CGRM202019g3954.t2	CAGL0H06127g
GO:0020037	KOG2884			CGRM202019g3955.t1	CAGL0H06105g
GO:0001671	KOG2885			CGRM202019g3955.t2	CAGL0H06039g
GO:0005483	KOG2887			CGRM202019g3956.t1	CAGL0H06017g
GO:0032781	KOG2890			CGRM202019g3957.t1	CAGL0H05995g
GO:0004373	KOG2892			CGRM202019g3958.t1	CAGL0C02629g
GO:0004170	KOG2895			CGRM202019g3958.t2	CAGL0H05973g
GO:0008828	KOG2897			CGRM202019g3959.t1	CAGL0H05951g
GO:0009213	KOG2902			CGRM202019g3960.t1	CAGL0H05929g
GO:0009217	KOG2903			CGRM202019g3960.t2	CAGL0H05907g
GO:0035870	KOG2905			CGRM202019g3961.t1	CAGL0H05885g
GO:0036217	KOG2907			CGRM202019g3962.t1	CAGL0H05863g
GO:0036218	KOG2908			CGRM202019g3963.t1	CAGL0H05841g
GO:0036219	KOG2909			CGRM202019g3964.t1	CAGL0H05775g
GO:0036220	KOG2910			CGRM202019g3965.t1	CAGL0H05753g
GO:0036221	KOG2913			CGRM202019g3966.t1	CAGL0C02607g
GO:0036222	KOG2914			CGRM202019g3968.t1	CAGL0H05731g
GO:0047840	KOG2915			CGRM202019g3969.t1	CAGL0H05709g
GO:0000747	KOG2916			CGRM202019g3970.t1	CAGL0H05687g
GO:0005940	KOG2917			CGRM202019g3971.t1	CAGL0I01408g
GO:0007118	KOG2918			CGRM202019g3972.t1	CAGL0C02585g
GO:0007119	KOG2920			CGRM202019g3974.t1	CAGL0I01386g
GO:0022604	KOG2923			CGRM202019g3975.t1	CAGL0I01342g
GO:0030010	KOG2924			CGRM202019g3976.t1	CAGL0I01298g
GO:0031106	KOG2926			CGRM202019g3977.t1	CAGL0I01276g
GO:0031384	KOG2927			CGRM202019g3978.t1	CAGL0I01254g
GO:0031965	KOG2928			CGRM202019g3979.t1	CAGL0I01232g
GO:0045921	KOG2929			CGRM202019g3980.t1	CAGL0I01210g
GO:2000222	KOG2936			CGRM202019g3981.t1	CAGL0I01188g
GO:0000902	KOG2937			CGRM202019g3982.t1	CAGL0C02563g
GO:0000920	KOG2938			CGRM202019g1096.t1	CAGL0I01144g
GO:0001558	KOG2941			CGRM202019g1097.t1	CAGL0I01122g
GO:0031521	KOG2944			CGRM202019g1098.t1	CAGL0I01100g
GO:0031562	KOG2946			CGRM202019g1099.t1	CAGL0I01078g
GO:0036187	KOG2948			CGRM202019g1100.t1	CAGL0I01056g
GO:1900445	KOG2949			CGRM202019g1102.t1	CAGL0I01034g
GO:0017157	KOG2951			CGRM202019g1103.t1	CAGL0I00968g
GO:0032005	KOG2952			CGRM202019g1104.t1	CAGL0I00946g
GO:0032951	KOG2957			CGRM202019g1105.t1	CAGL0I00902g
GO:0033157	KOG2960			CGRM202019g1106.t1	CAGL0I00880g
GO:0035838	KOG2961			CGRM202019g1107.t1	CAGL0I00858g
GO:0046909	KOG2963			CGRM202019g1108.t1	CAGL0I00836g
GO:0051285	KOG2965			CGRM202019g1109.t1	CAGL0I00814g
GO:0071521	KOG2967			CGRM202019g1110.t1	CAGL0I00792g
GO:0097575	KOG2968			CGRM202019g1111.t1	CAGL0I00770g
GO:1902716	KOG2969			CGRM202019g1112.t1	CAGL0I00748g
GO:0030838	KOG2970			CGRM202019g1113.t1	CAGL0I00726g
GO:0000322	KOG2971			CGRM202019g1114.t1	CAGL0I00704g
GO:0001934	KOG2972			CGRM202019g1115.t1	CAGL0C02519g
GO:0003161	KOG2973			CGRM202019g1116.t1	CAGL0I00660g
GO:0003334	KOG2974			CGRM202019g1117.t1	CAGL0I00638g
GO:0005911	KOG2977			CGRM202019g1118.t1	CAGL0I00616g
GO:0010628	KOG2978			CGRM202019g1119.t1	CAGL0I00594g
GO:0010629	KOG2980			CGRM202019g1120.t1	CAGL0I00572g
GO:0016337	KOG2981			CGRM202019g1121.t1	CAGL0I00506g
GO:0019901	KOG2983			CGRM202019g1122.t1	CAGL0I00484g
GO:0030742	KOG2986			CGRM202019g1123.t1	CAGL0I00462g
GO:0031069	KOG2988			CGRM202019g1124.t1	CAGL0C02497g
GO:0031256	KOG2989			CGRM202019g1125.t1	CAGL0I00440g
GO:0031424	KOG2992			CGRM202019g1126.t1	CAGL0I00418g
GO:0033138	KOG2994			CGRM202019g1127.t1	CAGL0I00374g
GO:0034332	KOG2997			CGRM202019g1127.t2	CAGL0I00352g
GO:0034613	KOG3000			CGRM202019g1129.t1	CAGL0I00308g
GO:0035088	KOG3003			CGRM202019g1130.t1	CAGL0I00286g
GO:0035264	KOG3005			CGRM202019g1131.t1	CAGL0I00242g
GO:0036336	KOG3010			CGRM202019g1132.t1	CAGL0C02475g
GO:0042176	KOG3012			CGRM202019g1133.t1	CAGL0I01562g
GO:0042995	KOG3013			CGRM202019g1134.t1	CAGL0I01584g
GO:0043410	KOG3014			CGRM202019g1135.t1	CAGL0I01606g
GO:0043497	KOG3015			CGRM202019g1136.t1	CAGL0I01628g
GO:0043552	KOG3016			CGRM202019g1137.t1	CAGL0I01650g
GO:0045177	KOG3017			CGRM202019g1138.t1	CAGL0I01672g
GO:0046847	KOG3020			CGRM202019g1139.t1	CAGL0I01694g
GO:0048664	KOG3022			CGRM202019g1140.t1	CAGL0I01782g
GO:0048730	KOG3024			CGRM202019g1141.t1	CAGL0C02453g
GO:0051017	KOG3030			CGRM202019g1142.t1	CAGL0I01804g
GO:0051022	KOG3031			CGRM202019g1143.t1	CAGL0I01826g
GO:0051246	KOG3033			CGRM202019g1144.t1	CAGL0I01870g
GO:0051647	KOG3034			CGRM202019g1145.t1	CAGL0I01914g
GO:0060047	KOG3036			CGRM202019g1146.t1	CAGL0I01936g
GO:0060070	KOG3037			CGRM202019g1147.t1	CAGL0I01958g
GO:0060501	KOG3038			CGRM202019g1148.t1	CAGL0I01980g
GO:0060684	KOG3041			CGRM202019g1149.t1	CAGL0I02002g
GO:0060789	KOG3042			CGRM202019g1149.t2	CAGL0H10010g
GO:0071338	KOG3043			CGRM202019g1150.t1	CAGL0C02431g
GO:0071944	KOG3045			CGRM202019g1151.t1	CAGL0I02024g
GO:0090136	KOG3046			CGRM202019g1152.t1	CAGL0I02046g
GO:0004825	KOG3048			CGRM202019g1153.t1	CAGL0I02090g
GO:0006431	KOG3049			CGRM202019g1154.t1	CAGL0I02112g
GO:0000226	KOG3051			CGRM202019g1155.t1	CAGL0I02134g
GO:0008612	KOG3052			CGRM202019g1155.t2	CAGL0I02156g
GO:0019135	KOG3055			CGRM202019g1156.t1	CAGL0I02178g
GO:0004042	KOG3056			CGRM202019g1157.t1	CAGL0I02200g
GO:0004358	KOG3057			CGRM202019g1158.t1	CAGL0I02222g
GO:0006592	KOG3060			CGRM202019g1159.t1	CAGL0I02244g
GO:0000915	KOG3061			CGRM202019g1160.t1	CAGL0C02409g
GO:0006903	KOG3062			CGRM202019g1161.t1	CAGL0I02266g
GO:0008104	KOG3063			CGRM202019g1162.t1	CAGL0I02288g
GO:0016460	KOG3064			CGRM202019g1163.t1	CAGL0I02310g
GO:0031489	KOG3065			CGRM202019g1164.t1	CAGL0I02332g
GO:0031982	KOG3069			CGRM202019g1165.t1	CAGL0I02354g
GO:0032038	KOG3071			CGRM202019g1166.t1	CAGL0I02376g
GO:0000132	KOG3073			CGRM202019g1167.t1	CAGL0I02398g
GO:0000146	KOG3075			CGRM202019g1168.t1	CAGL0I02420g
GO:0007107	KOG3076			CGRM202019g1169.t1	CAGL0I02442g
GO:0009826	KOG3077			CGRM202019g1170.t1	CAGL0I02464g
GO:0030050	KOG3078			CGRM202019g1171.t1	CAGL0C02387g
GO:0031941	KOG3079			CGRM202019g1172.t1	CAGL0I02486g
GO:0045033	KOG3080			CGRM202019g1173.t1	CAGL0I02508g
GO:0048313	KOG3081			CGRM202019g1174.t1	CAGL0I02530g
GO:0005853	KOG3082			CGRM202019g1175.t1	CAGL0I02552g
GO:0032232	KOG3083			CGRM202019g1176.t1	CAGL0I02574g
GO:0005980	KOG3084			CGRM202019g1177.t1	CAGL0I02596g
GO:0008184	KOG3085			CGRM202019g1178.t1	CAGL0I02662g
GO:0000784	KOG3086			CGRM202019g1179.t1	CAGL0I02684g
GO:0006343	KOG3087			CGRM202019g1180.t1	CAGL0I02706g
GO:0000144	KOG3089			CGRM202019g1181.t1	CAGL0I02728g
GO:0001400	KOG3091			CGRM202019g1182.t1	CAGL0I02750g
GO:0005619	KOG3092			CGRM202019g1183.t1	CAGL0I02772g
GO:0010314	KOG3093			CGRM202019g1184.t1	CAGL0I02794g
GO:0031105	KOG3094			CGRM202019g1185.t1	CAGL0I02860g
GO:0032160	KOG3095			CGRM202019g1186.t1	CAGL0I02882g
GO:0072687	KOG3100			CGRM202019g1187.t1	CAGL0I02904g
GO:0097271	KOG3101			CGRM202019g1188.t1	CAGL0I02926g
GO:0005682	KOG3103			CGRM202019g1190.t1	CAGL0I02948g
GO:0004340	KOG3104			CGRM202019g1191.t1	CAGL0I02970g
GO:0051156	KOG3105			CGRM202019g1191.t2	CAGL0C02321g
GO:0003872	KOG3108			CGRM202019g1192.t1	CAGL0I02992g
GO:0005945	KOG3109			CGRM202019g1194.t1	CAGL0I03014g
GO:0061615	KOG3110			CGRM202019g1195.t1	CAGL0I03036g
GO:0019238	KOG3111			CGRM202019g1196.t1	CAGL0I03080g
GO:0015663	KOG3115			CGRM202019g1197.t1	CAGL0I03168g
GO:0015890	KOG3117			CGRM202019g1198.t1	CAGL0I03190g
GO:0035353	KOG3118			CGRM202019g1199.t1	CAGL0I03212g
GO:1903222	KOG3122			CGRM202019g1200.t1	CAGL0I03234g
GO:0005849	KOG3123			CGRM202019g1201.t1	CAGL0C02299g
GO:0008380	KOG3124			CGRM202019g1202.t1	CAGL0I03300g
GO:0031126	KOG3126			CGRM202019g1203.t1	CAGL0I03322g
GO:0034247	KOG3127			CGRM202019g1204.t1	CAGL0I03344g
GO:0090502	KOG3133			CGRM202019g1205.t1	CAGL0I03366g
GO:0003724	KOG3135			CGRM202019g1206.t1	CAGL0I03388g
GO:0042175	KOG3140			CGRM202019g1207.t1	CAGL0I03410g
GO:0004148	KOG3141			CGRM202019g1208.t1	CAGL0I03454g
GO:0004375	KOG3142			CGRM202019g1209.t1	CAGL0I03476g
GO:0004591	KOG3143			CGRM202019g1210.t1	CAGL0I03498g
GO:0004738	KOG3144			CGRM202019g1211.t1	CAGL0C02277g
GO:0005960	KOG3146			CGRM202019g1212.t1	CAGL0I03520g
GO:0005967	KOG3147			CGRM202019g1213.t1	CAGL0I03542g
GO:0006546	KOG3149			CGRM202019g1214.t1	CAGL0I03564g
GO:0006550	KOG3151			CGRM202019g1215.t1	CAGL0I03586g
GO:0006552	KOG3152			CGRM202019g1216.t1	CAGL0I03608g
GO:0006564	KOG3153			CGRM202019g1217.t1	CAGL0I03630g
GO:0006574	KOG3154			CGRM202019g1218.t1	CAGL0I03652g
GO:0042743	KOG3155			CGRM202019g1219.t1	CAGL0I03674g
GO:0004003	KOG3156			CGRM202019g1220.t1	CAGL0I03696g
GO:0033680	KOG3157			CGRM202019g1221.t1	CAGL0I03718g
GO:0004683	KOG3158			CGRM202019g1222.t1	CAGL0C02255g
GO:0006432	KOG3159			CGRM202019g1223.t1	CAGL0I03740g
GO:0009328	KOG3162			CGRM202019g1224.t1	CAGL0I03762g
GO:0034041	KOG3163			CGRM202019g1226.t1	CAGL0I03806g
GO:0031107	KOG3164			CGRM202019g1227.t1	CAGL0I03850g
GO:0031134	KOG3165			CGRM202019g1228.t1	CAGL0I03872g
GO:0031578	KOG3166			CGRM202019g1229.t1	CAGL0I03894g
GO:0032186	KOG3167			CGRM202019g1231.t1	CAGL0I03916g
GO:0051754	KOG3168			CGRM202019g1233.t1	CAGL0I03938g
GO:0070199	KOG3169			CGRM202019g1234.t1	CAGL0C02233g
GO:0071732	KOG3170			CGRM202019g1235.t1	CAGL0I03960g
GO:0000248	KOG3172			CGRM202019g1236.t1	CAGL0I04004g
GO:0005788	KOG3174			CGRM202019g1237.t1	CAGL0I04026g
GO:0004425	KOG3176			CGRM202019g1239.t1	CAGL0I04048g
GO:0034316	KOG3178			CGRM202019g1240.t1	CAGL0I04070g
GO:0071846	KOG3179			CGRM202019g1241.t1	CAGL0I04092g
GO:0004059	KOG3180			CGRM202019g1242.t1	CAGL0I04114g
GO:0004145	KOG3181			CGRM202019g1243.t1	CAGL0I04136g
GO:0006325	KOG3182			CGRM202019g1244.t1	CAGL0I04202g
GO:0030148	KOG3183			CGRM202019g1245.t1	CAGL0C02211g
GO:0009922	KOG3184			CGRM202019g1246.t1	CAGL0I04224g
GO:0030497	KOG3185			CGRM202019g1247.t1	CAGL0I04246g
GO:0004820	KOG3187			CGRM202019g1248.t1	CAGL0I04268g
GO:0006426	KOG3188			CGRM202019g1249.t1	CAGL0I04312g
GO:0070150	KOG3189			CGRM202019g1249.t2	CAGL0I04334g
GO:0006469	KOG3190			CGRM202019g1250.t1	CAGL0I04356g
GO:0032126	KOG3191			CGRM202019g1251.t1	CAGL0I04400g
GO:0004822	KOG3192			CGRM202019g1251.t2	CAGL0I04422g
GO:0006428	KOG3194			CGRM202019g1253.t1	CAGL0H09988g
GO:0003999	KOG3195			CGRM202019g1254.t1	CAGL0C02189g
GO:0006168	KOG3197			CGRM202019g1256.t1	CAGL0I04444g
GO:0004365	KOG3198			CGRM202019g1256.t2	CAGL0I04466g
GO:0001968	KOG3199			CGRM202019g1257.t1	CAGL0I04488g
GO:0007160	KOG3202			CGRM202019g1258.t1	CAGL0I04510g
GO:0043236	KOG3203			CGRM202019g1259.t1	CAGL0I04532g
GO:0050840	KOG3204			CGRM202019g1259.t2	CAGL0I04576g
GO:0000176	KOG3205			CGRM202019g1260.t1	CAGL0I04598g
GO:0000177	KOG3208			CGRM202019g1261.t1	CAGL0I04620g
GO:0016075	KOG3214			CGRM202019g1262.t1	CAGL0I04642g
GO:0034427	KOG3217			CGRM202019g1263.t1	CAGL0C02167g
GO:0034473	KOG3218			CGRM202019g1265.t1	CAGL0I04686g
GO:0034475	KOG3219			CGRM202019g1266.t1	CAGL0I04708g
GO:0034476	KOG3220			CGRM202019g1266.t2	CAGL0I04730g
GO:0071028	KOG3222			CGRM202019g1267.t1	CAGL0I04752g
GO:0071038	KOG3224			CGRM202019g1268.t1	CAGL0I04862g
GO:0071039	KOG3225			CGRM202019g1269.t1	CAGL0I04884g
GO:0071051	KOG3229			CGRM202019g1271.t1	CAGL0I04906g
GO:0006515	KOG3230			CGRM202019g1273.t1	CAGL0I04950g
GO:0009636	KOG3232			CGRM202019g1274.t1	CAGL0I04972g
GO:0015833	KOG3233			CGRM202019g1275.t1	CAGL0I04994g
GO:0030260	KOG3234			CGRM202019g1276.t1	CAGL0I05016g
GO:0006741	KOG3235			CGRM202019g3983.t1	CAGL0I05038g
GO:0042736	KOG3237			CGRM202019g1277.t1	CAGL0I05060g
GO:0005688	KOG3239			CGRM202019g1278.t1	CAGL0I05082g
GO:0005732	KOG3240			CGRM202019g1279.t1	CAGL0I05098g
GO:1990726	KOG3242			CGRM202019g1280.t1	CAGL0C02123g
GO:0000112	KOG3243			CGRM202019g1281.t1	CAGL0I05104g
GO:0000439	KOG3244			CGRM202019g1282.t1	CAGL0I05126g
GO:0005675	KOG3247			CGRM202019g1283.t1	CAGL0I05148g
GO:0070816	KOG3251			CGRM202019g1284.t1	CAGL0I05192g
GO:0036171	KOG3254			CGRM202019g1285.t1	CAGL0I05214g
GO:1900188	KOG3255			CGRM202019g1286.t1	CAGL0I05236g
GO:1900438	KOG3257			CGRM202019g1287.t1	CAGL0I05280g
GO:0008976	KOG3259			CGRM202019g1288.t1	CAGL0I05302g
GO:0000252	KOG3262			CGRM202019g1290.t1	CAGL0C02101g
GO:0004352	KOG3265			CGRM202019g1291.t1	CAGL0I05324g
GO:0006807	KOG3269			CGRM202019g1292.t1	CAGL0I05390g
GO:0000077	KOG3272			CGRM202019g1294.t1	CAGL0I05412g
GO:0033194	KOG3273			CGRM202019g1295.t1	CAGL0I05434g
GO:0042262	KOG3274			CGRM202019g1296.t1	CAGL0I05456g
GO:0051920	KOG3275			CGRM202019g1296.t2	CAGL0I05478g
GO:0061077	KOG3277			CGRM202019g1297.t1	CAGL0I05500g
GO:0042744	KOG3278			CGRM202019g1298.t1	CAGL0I05522g
GO:0070301	KOG3280			CGRM202019g1299.t1	CAGL0I05544g
GO:0005769	KOG3281			CGRM202019g1300.t1	CAGL0I05566g
GO:0015385	KOG3282			CGRM202019g1301.t1	CAGL0C02079g
GO:0030004	KOG3283			CGRM202019g1302.t1	CAGL0I05632g
GO:0035725	KOG3284			CGRM202019g1303.t1	CAGL0I05654g
GO:0071805	KOG3285			CGRM202019g1304.t1	CAGL0I05676g
GO:0015234	KOG3288			CGRM202019g1305.t1	CAGL0I05698g
GO:0015888	KOG3291			CGRM202019g1306.t1	CAGL0I05720g
GO:0071934	KOG3292			CGRM202019g1307.t1	CAGL0I05786g
GO:1903088	KOG3293			CGRM202019g1308.t1	CAGL0I05808g
GO:1903089	KOG3295			CGRM202019g1308.t2	CAGL0C02057g
GO:0016303	KOG3296			CGRM202019g1309.t1	CAGL0I05830g
GO:0000018	KOG3297			CGRM202019g1310.t1	CAGL0I05852g
GO:0003916	KOG3298			CGRM202019g1311.t1	CAGL0I05874g
GO:0031422	KOG3299			CGRM202019g1312.t1	CAGL0I05918g
GO:0005933	KOG3302			CGRM202019g1313.t1	CAGL0I05940g
GO:0015238	KOG3303			CGRM202019g1314.t1	CAGL0I05962g
GO:0004582	KOG3308			CGRM202019g1315.t1	CAGL0I05984g
GO:0006488	KOG3309			CGRM202019g1316.t1	CAGL0I06006g
GO:0004805	KOG3310			CGRM202019g1317.t1	CAGL0I06028g
GO:0005946	KOG3311			CGRM202019g1318.t1	CAGL0C02035g
GO:0005992	KOG3313			CGRM202019g1318.t2	CAGL0I06050g
GO:0046496	KOG3314			CGRM202019g1319.t1	CAGL0I06072g
GO:0052856	KOG3315			CGRM202019g1320.t1	CAGL0I06094g
GO:0004012	KOG3316			CGRM202019g1321.t1	CAGL0I06116g
GO:0032456	KOG3318			CGRM202019g1322.t1	CAGL0I06138g
GO:0045332	KOG3319			CGRM202019g1323.t1	CAGL0I06160g
GO:1990530	KOG3321			CGRM202019g1324.t1	CAGL0I10384g
GO:0003852	KOG3322			CGRM202019g1325.t1	CAGL0I10406g
GO:0004134	KOG3323			CGRM202019g1325.t2	CAGL0C02013g
GO:0004135	KOG3324			CGRM202019g1326.t1	CAGL0I10428g
GO:0035339	KOG3325			CGRM202019g1327.t1	CAGL0I10450g
GO:0090155	KOG3326			CGRM202019g1328.t1	CAGL0I10472g
GO:0090156	KOG3327			CGRM202019g1329.t1	CAGL0I10494g
GO:0047046	KOG3329			CGRM202019g1330.t1	CAGL0I10516g
GO:0034499	KOG3330			CGRM202019g1331.t1	CAGL0I10560g
GO:0030658	KOG3331			CGRM202019g1332.t1	CAGL0I10604g
GO:0004089	KOG3334			CGRM202019g1333.t1	CAGL0I10626g
GO:0000972	KOG3336			CGRM202019g1334.t1	CAGL0C01991g
GO:0000973	KOG3337			CGRM202019g1335.t1	CAGL0I10648g
GO:0005643	KOG3339			CGRM202019g1336.t1	CAGL0I10670g
GO:0031081	KOG3341			CGRM202019g3984.t1	CAGL0I10725g
GO:2000728	KOG3342			CGRM202019g3985.t1	CAGL0I10747g
GO:0006610	KOG3343			CGRM202019g3986.t1	CAGL0I10769g
GO:2000220	KOG3344			CGRM202019g3987.t1	CAGL0I10835g
GO:0002109	KOG3346			CGRM202019g3988.t1	CAGL0I10879g
GO:0009506	KOG3347			CGRM202019g3989.t1	CAGL0I10901g
GO:0015935	KOG3348			CGRM202019g3990.t2	CAGL0H10582g
GO:0007613	KOG3349			CGRM202019g3991.t1	CAGL0H09966g
GO:0042048	KOG3350			CGRM202019g3992.t1	CAGL0I10945g
GO:0045202	KOG3351			CGRM202019g3993.t1	CAGL0I10967g
GO:0045471	KOG3352			CGRM202019g3994.t1	CAGL0A02299g
GO:0050803	KOG3353			CGRM202019g3995.t1	CAGL0A02365g
GO:0035551	KOG3354			CGRM202019g3996.t1	CAGL0A02387g
GO:0005227	KOG3355			CGRM202019g3997.t1	CAGL0C01947g
GO:0006812	KOG3359			CGRM202019g3998.t1	CAGL0A02409g
GO:0098655	KOG3361			CGRM202019g3998.t2	CAGL0A02431g
GO:0008483	KOG3362			CGRM202019g3999.t1	CAGL0A02475g
GO:0008793	KOG3364			CGRM202019g4000.t1	CAGL0A02530g
GO:0019558	KOG3366			CGRM202019g4001.t1	CAGL0A02596g
GO:0046148	KOG3369			CGRM202019g4002.t1	CAGL0A02618g
GO:0019722	KOG3370			CGRM202019g4003.t1	CAGL0C01925g
GO:0003876	KOG3372			CGRM202019g4004.t1	CAGL0A02629g
GO:0006163	KOG3373			CGRM202019g4005.t1	CAGL0A02673g
GO:0006178	KOG3378			CGRM202019g4006.t1	CAGL0A02695g
GO:0005545	KOG3379			CGRM202019g4007.t1	CAGL0A02706g
GO:0042764	KOG3380			CGRM202019g4008.t1	CAGL0A02728g
GO:0043934	KOG3381			CGRM202019g4009.t1	CAGL0A02750g
GO:0006033	KOG3386			CGRM202019g4010.t1	CAGL0A02772g
GO:0008105	KOG3387			CGRM202019g4011.t1	CAGL0A02816g
GO:0030428	KOG3388			CGRM202019g4012.t1	CAGL0C01903g
GO:0040023	KOG3393			CGRM202019g4013.t1	CAGL0A02838g
GO:0070783	KOG3396			CGRM202019g4014.t1	CAGL0A02860g
GO:0005506	KOG3398			CGRM202019g4015.t1	CAGL0A02882g
GO:0032790	KOG3399			CGRM202019g4016.t1	CAGL0A02926g
GO:0010994	KOG3400			CGRM202019g4017.t1	CAGL0A02948g
GO:0031371	KOG3401			CGRM202019g4019.t1	CAGL0A02970g
GO:0007412	KOG3403			CGRM202019g4020.t1	CAGL0A02992g
GO:0007625	KOG3405			CGRM202019g4021.t1	CAGL0A03014g
GO:0007629	KOG3406			CGRM202019g4022.t1	CAGL0A03036g
GO:0007630	KOG3408			CGRM202019g4023.t1	CAGL0C01881g
GO:0008594	KOG3409			CGRM202019g4024.t1	CAGL0A03058g
GO:0010942	KOG3411			CGRM202019g4025.t1	CAGL0A03102g
GO:0031624	KOG3413			CGRM202019g4026.t1	CAGL0A03117g
GO:0035370	KOG3414			CGRM202019g4027.t1	CAGL0A03146g
GO:0045977	KOG3417			CGRM202019g4028.t1	CAGL0A03168g
GO:0046330	KOG3418			CGRM202019g4029.t1	CAGL0A03190g
GO:0051124	KOG3419			CGRM202019g4030.t1	CAGL0A03212g
GO:0060074	KOG3421			CGRM202019g4031.t1	CAGL0A03234g
GO:0072347	KOG3422			CGRM202019g4032.t1	CAGL0A03256g
GO:1902916	KOG3423			CGRM202019g4033.t1	CAGL0A03300g
GO:0010039	KOG3424			CGRM202019g4033.t2	CAGL0A03344g
GO:0010053	KOG3428			CGRM202019g4034.t1	CAGL0A03366g
GO:0042769	KOG3431			CGRM202019g4035.t1	CAGL0A03388g
GO:0004648	KOG3432			CGRM202019g4036.t1	CAGL0A03410g
GO:0009113	KOG3433			CGRM202019g4037.t1	CAGL0A03432g
GO:0070125	KOG3436			CGRM202019g4038.t1	CAGL0A03454g
GO:0019207	KOG3437			CGRM202019g4039.t1	CAGL0A03476g
GO:0042325	KOG3438			CGRM202019g4040.t1	CAGL0D01166g
GO:0004487	KOG3439			CGRM202019g4041.t1	CAGL0A03498g
GO:0004663	KOG3440			CGRM202019g4042.t1	CAGL0A03542g
GO:0005968	KOG3442			CGRM202019g4043.t1	CAGL0A03564g
GO:0006612	KOG3445			CGRM202019g4044.t1	CAGL0A03586g
GO:0018344	KOG3448			CGRM202019g4045.t1	CAGL0A03608g
GO:0051654	KOG3449			CGRM202019g4046.t1	CAGL0A03630g
GO:0016971	KOG3451			CGRM202019g4048.t1	CAGL0A03652g
GO:0016972	KOG3452			CGRM202019g4049.t1	CAGL0A03674g
GO:0045041	KOG3453			CGRM202019g4050.t1	CAGL0A03696g
GO:0005925	KOG3455			CGRM202019g4051.t1	CAGL0A03718g
GO:0019208	KOG3457			CGRM202019g4052.t1	CAGL0D01144g
GO:0048255	KOG3463			CGRM202019g4053.t1	CAGL0A03740g
GO:0070180	KOG3464			CGRM202019g4054.t1	CAGL0A03806g
GO:0003843	KOG3467			CGRM202019g4055.t1	CAGL0A03828g
GO:0030476	KOG3469			CGRM202019g4056.t1	CAGL0A03927g
GO:0000049	KOG3470			CGRM202019g4057.t1	CAGL0A03949g
GO:0035719	KOG3471			CGRM202019g4058.t1	CAGL0A03971g
GO:0000060	KOG3473			CGRM202019g4059.t1	CAGL0D01122g
GO:0035617	KOG3475			CGRM202019g4060.t1	CAGL0A04015g
GO:0072318	KOG3477			CGRM202019g4061.t1	CAGL0A04037g
GO:0007039	KOG3478			CGRM202019g4062.t1	CAGL0A04059g
GO:0004832	KOG3479			CGRM202019g4063.t1	CAGL0A04081g
GO:0006438	KOG3480			CGRM202019g4064.t1	CAGL0A04103g
GO:0001319	KOG3481			CGRM202019g4065.t1	CAGL0A04125g
GO:0034975	KOG3482			CGRM202019g4066.t1	CAGL0A04147g
GO:0042623	KOG3484			CGRM202019g4067.t1	CAGL0A04169g
GO:0043531	KOG3486			CGRM202019g4068.t1	CAGL0A04191g
GO:0051087	KOG3487			CGRM202019g4069.t1	CAGL0A04213g
GO:0070389	KOG3489			CGRM202019g4070.t1	CAGL0D01100g
GO:0070414	KOG3490			CGRM202019g4071.t1	CAGL0A04235g
GO:0072380	KOG3492			CGRM202019g4072.t1	CAGL0A04257g
GO:0044786	KOG3499			CGRM202019g4073.t1	CAGL0A04279g
GO:0070545	KOG3502			CGRM202019g4075.t1	CAGL0A04301g
[truncated: 3,053 more rows]
